# Supplementary material for: Characterization of respiratory microbial dysbiosis in hospitalized COVID-19 patients
Source: Cell Discov. 2021 Apr 13;7:23. doi: 10.1038/s41421-021-00257-2 (PMC8043102; doi:10.1038/s41421-021-00257-2)
Supplement: Supplementary file 2 — Supplementary Information (tables) [file 41421_2021_257_MOESM2_ESM.xlsx]

## Sheet: Readme
Readme
Table S1: Detailed clinical information of 23 hospitalized patients with COVID-19 in this study
Table S2: List of 67 clinical specimens used in this study
Table S3: Statistics for data processing steps applied to metatranscriptomic datasets
Table S4: Viral profiling in 67 clinical specimens (at the family level)
Table S5: Highly abundant non-Coronaviridae viruses identified in clinical specimens (at the species level)
Table S6: Non-viral microbial profiling in 67 clinical specimens (at the genus level)
Table S7: Presence-absence microbial profiling in respiratory specimens
Table S8: Sequencing depth and coverage of selected reference genomes
Table S9: Summary of respiratory microbial signatures in hospitalized severely ill COVID-19 patients
Table S10: Identification of expressed virulence genes of Burkholderia cenocepacia in P01

## Sheet: Table S1
Table S1: Detailed clinical information of 23 hospitalized patients with COVID-19 in this study
														Type of antimicrobial treatments
Patient ID	Age	Sex	A history of travel to Wuhan/Hubei	Household transmission (*)	City of imported cases	Date of symptom onset	ICU admission	Date of admission to ICU	COVID-19 symptoms	Detection of bacteria and fungi by clinical laboratories during the same time period of metatranscriptomes	Mechanical ventilation	Invasive mechanical ventilation	Antimicrobial treatments	Antibiotics	Antifungal agents	Antiviral agents	Clinical outcomes (up to March 31th)	Date of key clinical outcomes	Death report
P01	78	Male	Yes	No	Zhuhai	20200111	Yes	20200117	Severe	(1-3) -β-d glucan (blood G-test)	Yes	Yes	Yes	Yes	Yes	Yes	Death	20200218	1) COVID-19 pneumonia (severe)；2) severe acute respiratory syndrome；3) bacteremic sepsis；4) acute kidney injury; 5) acute liver failure; 6) acute myocardial injury and 7) dessiminated intiavascular coagulation.
P05	60	Male	Yes	No	Zhuhai	20200120	Yes	20200129	Severe	No	Yes	No	Yes	Yes	No	Yes	Transferred out of the ICU and discharge	20200213/20200228	NA
P04	49	Male	No	No	Guangzhou	20200120	Yes	20200122	Severe	Burkholderia cepacia complex species (Sputum culture)	Yes	Yes	Yes	Yes	Yes	Yes	Transferred out of the ICU and discharge	20200310/20200325
P06	49	Male	Yes	No	Guangzhou	20200122	Yes	20200128	Severe	Staphylococcus epidermidis (Nasal secretion culture)	Yes	Yes	Yes	Yes	Yes	Yes	Transferred out of the ICU	20200325
P07	49	Male	No	No	Guangzhou	20200124	Yes	20200204	Severe	No	Yes	No	Yes	Yes	Yes	Yes	Transferred out of the ICU	20200309
P08	61	Male	Yes	No	Guangzhou	20200120	Yes	20200204	Severe	No	Yes	Yes	Yes	Yes	Yes	Yes	ICU	NA
P09	42	Male	Yes	No	Guangzhou	20200126	Yes	20200131	Severe	No	Yes	Yes	Yes	Yes	Yes	Yes	Transferred out of the ICU and discharge	20200214/20200225
P10	72	Male	No	No	Guangzhou	20200125	Yes	20200203	Severe	No	Yes	Yes	Yes	Yes	Yes	Yes	ICU	NA
P11	58	Male	No	No	Guangzhou	20200117	Yes	20200203	Severe	No	Yes	No	Yes	Yes	Yes	Yes	Transferred out of the ICU	20200311
P13	79	Male	No	No	Guangzhou	20200130	Yes	20200205	Severe	No	Yes	No	Yes	Yes	Yes	Yes	ICU	NA
P14	72	Female	Yes	No	Guangzhou	20200124	Yes	20200129	Severe	No	Yes	No	Yes	Yes	Yes	Yes	ICU	NA
P18	55	Female	Yes	No	Guangzhou	20200124	Yes	20200126	Severe	No	Yes	Yes	Yes	Yes	Yes	Yes	ICU	NA
P19	41	Male	Yes	No	Guangzhou	20200126	Yes	20200129	Severe	No	Yes	No	Yes	Yes	Yes	Yes	Transferred out of the ICU	20200311
P20	66	Male	Yes	No	Guangzhou	20200125	Yes	20200127	Severe	Burkholderia cepacia complex species (Sputum culture)	Yes	Yes	Yes	Yes	Yes	Yes	ICU	NA
P53	61	Male	Yes	No	Yangjiang	20200125	Yes	20200202	Severe	No	Yes	No	Yes	Yes	Yes	Yes	Transferred out of the ICU and discharge	20200228/20200305
P15	25	Female	No	No	Guangzhou	20200207	No	NA	Mild	NA	No	No	No	No	No	No	Discharge	20200221
P56	48	Male	Yes	No	Yangjiang	20200122	No	NA	Mild	NA	No	No	Yes	No	No	Yes	Discharge	20200207
P61	24	Male	Yes	No	Yangjiang	20200205	No	NA	Mild	NA	No	No	Yes	No	No	Yes	Discharge	20200228
P62	28	Male	Yes	Yes (Couple)	Yangjiang	20200124	No	NA	Mild	NA	No	No	Yes	No	No	Yes	Discharge	20200217
P63	27	Female	Yes		Yangjiang	20200203	No	NA	Mild	NA	No	No	Yes	No	No	Yes	Discharge	20200215
P66	50	Male	Yes	No	Qingyuan	20200201	No	NA	Mild	NA	No	No	Yes	No	No	Yes	Discharge	20200217
P69	65	Male	No	No	Qingyuan	20200207	No	NA	Mild	NA	No	No	Yes	No	No	Yes	Discharge	20200223
P73	2	Female	Yes	No	Qingyuan	20200209	No	NA	Mild	NA	No	No	Yes	No	No	Yes	Discharge	20200224
Remark
Household transmission (*) was confirmed if infected patients in this study were from the same family and had close contacts each other.
Detection of bacteria and fungi by clinical laboratories： No: sample taken, but no bacteria or fungi detected/isolated by clinical laboratories. NA：Not applicable.

## Sheet: Table S2
Table S2: List of 67 clinical specimens used in this study
Sample ID	Patient ID	Sample type	Sampling Date	Days post symptoms onset	Sample type	Age	Sex	COVID-19 symptoms
P01A129	P01	Anal swab	0129	18	Gastrointestinal tract	78	Male	Severe
P01A207	P01	Anal swab	0207	27	Gastrointestinal tract	78	Male	Severe
P01F201	P01	Feces	0201	21	Gastrointestinal tract	78	Male	Severe
P01N127	P01	Nasal swab	0127	16	Respiratory tract	78	Male	Severe
P01N129	P01	Nasal swab	0129	18	Respiratory tract	78	Male	Severe
P01N201	P01	Nasal swab	0201	21	Respiratory tract	78	Male	Severe
P01N207	P01	Nasal swab	0207	27	Respiratory tract	78	Male	Severe
P01T127	P01	Throat swab	0127	16	Respiratory tract	78	Male	Severe
P01T129	P01	Throat swab	0129	18	Respiratory tract	78	Male	Severe
P01T201	P01	Throat swab	0201	21	Respiratory tract	78	Male	Severe
P01T207	P01	Throat swab	0207	27	Respiratory tract	78	Male	Severe
P04S207	P04	Sputum	0207	17	Respiratory tract	49	Male	Severe
P04T208	P04	Throat swab	0208	18	Respiratory tract	49	Male	Severe
P05A201	P05	Anal swab	0120	11	Gastrointestinal tract	60	Male	Severe
P05A207	P05	Anal swab	0120	17	Gastrointestinal tract	60	Male	Severe
P05S207	P05	Sputum	0207	17	Respiratory tract	60	Male	Severe
P05T201	P05	Throat swab	0120	11	Respiratory tract	60	Male	Severe
P06F217	P06	Feces	0217	26	Gastrointestinal tract	49	Male	Severe
P06N205	P06	Nasal swab	0205	14	Respiratory tract	49	Male	Severe
P06S208	P06	Sputum	0208	17	Respiratory tract	49	Male	Severe
P06T205	P06	Throat swab	0205	14	Respiratory tract	49	Male	Severe
P07F218	P07	Feces	0218	25	Gastrointestinal tract	49	Male	Severe
P07S205	P07	Sputum	0205	12	Respiratory tract	49	Male	Severe
P08F211	P08	Feces	0211	22	Gastrointestinal tract	61	Male	Severe
P08F220	P08	Feces	0220	31	Gastrointestinal tract	61	Male	Severe
P08F226	P08	Feces	0226	37	Gastrointestinal tract	61	Male	Severe
P09F214	P09	Feces	0214	19	Gastrointestinal tract	42	Male	Severe
P09F218	P09	Feces	0218	23	Gastrointestinal tract	42	Male	Severe
P09N205	P09	Nasal swab	0205	10	Respiratory tract	42	Male	Severe
P10A208	P10	Anal swab	0208	14	Gastrointestinal tract	72	Male	Severe
P10F217	P10	Feces	0217	23	Gastrointestinal tract	61	Male	Severe
P10N211	P10	Nasal swab	0211	17	Respiratory tract	72	Male	Severe
P10T205	P10	Throat swab	0205	11	Respiratory tract	72	Male	Severe
P10T208	P10	Throat swab	0208	14	Respiratory tract	72	Male	Severe
P10T211	P10	Throat swab	0211	17	Respiratory tract	72	Male	Severe
P10T214	P10	Throat swab	0214	20	Respiratory tract	72	Male	Severe
P10T223	P10	Throat swab	0223	29	Respiratory tract	72	Male	Severe
P11T205	P11	Throat swab	0205	19	Respiratory tract	58	Male	Severe
P11T223	P11	Throat swab	0223	37	Respiratory tract	58	Male	Severe
P13F220	P13	Feces	0220	21	Gastrointestinal tract	79	Male	Severe
P13F226	P13	Feces	0226	27	Gastrointestinal tract	79	Male	Severe
P13N214	P13	Nasal swab	0214	15	Respiratory tract	79	Male	Severe
P13S217	P13	Sputum	0217	18	Respiratory tract	79	Male	Severe
P13T208	P13	Throat swab	0208	9	Respiratory tract	79	Male	Severe
P13T211	P13	Throat swab	0211	12	Respiratory tract	79	Male	Severe
P13T214	P13	Throat swab	0214	15	Respiratory tract	79	Male	Severe
P13T217	P13	Throat swab	0217	18	Respiratory tract	79	Male	Severe
P13T220	P13	Throat swab	0220	21	Respiratory tract	79	Male	Severe
P14F226	P14	Feces	0226	33	Gastrointestinal tract	72	Female	Severe
P14T208	P14	Throat swab	0208	15	Respiratory tract	72	Female	Severe
P14T211	P14	Throat swab	0211	18	Respiratory tract	72	Female	Severe
P14T220	P14	Throat swab	0220	27	Respiratory tract	72	Female	Severe
P15S209	P15	Sputum	0209	2	Respiratory tract	25	Female	Mild
P18T223	P18	Throat swab	0223	30	Respiratory tract	55	Female	Severe
P19T220	P19	Throat swab	0220	25	Respiratory tract	41	Male	Severe
P19T223	P19	Throat swab	0223	28	Respiratory tract	41	Male	Severe
P20S218	P20	Sputum	0218	24	Respiratory tract	66	Male	Severe
P20T223	P20	Throat swab	0223	29	Respiratory tract	66	Male	Severe
P53F203	P53	Feces	0203	9	Gastrointestinal tract	61	Male	Severe
P56T206	P56	Throat swab	0206	16	Respiratory tract	48	Male	Mild
P61T207	P61	Throat swab	0207	2	Respiratory tract	24	Male	Mild
P62T207	P62	Throat swab	0207	16	Respiratory tract	28	Male	Mild
P62A203	P62	Anal swab	0203	12	Gastrointestinal tract	28	Male	Mild
P63A226	P63	Anal swab	0226	23	Gastrointestinal tract	27	Female	Mild
P66T207	P66	Throat swab	0207	6	Respiratory tract	50	Male	Mild
P69T214	P69	Throat swab	0214	7	Respiratory tract	65	Male	Mild
P73T214	P73	Throat swab	0214	4	Respiratory tract	2	Female	Mild

## Sheet: Table S3
Table S3: Statistics for read processing steps applied to metatranscriptomic datasets
			Fastp		BWA (human rRNA sequences)		HISAT2 (hg19)+kraken2 (hg38)		Summary of total human RNA reads					Summary of total microbial RNA reads (SortMeRNA)						Summary of total viral RNA reads (Kraken2X)		Top 1 # species belong to Coronaviridae	Top 2 # species belong to Coronaviridae	Top 3 # species belong to Coronaviridae	Top 4 # species belong to Coronaviridae	Top 5 # species belong to Coronaviridae	Top 6 # species belong to Coronaviridae	Top 7 # species belong to Coronaviridae	Common human coronaviruses which only cause mild to moderate upper-respiratory tract illnesses, like the common cold.
Sample ID	Sample type	Sampling data	# Clean reads	# Clean base pair (Gb)	# Human rRNA reads	% Human rRNA reads	# Human non-rRNA reads	% Human non-rRNA reads	# Human reads (rRNA and non-rRNA)	% Human reads	# Non-human reads	# Non-human base pair (Gb)	% Non-human reads	# Microbial rRNA reads	% Microbial rRNA	# Microbial non-rRNA reads	# Microbial non-rRNA base pair (Gb)	% Microbial non-rRNA reads	Microbial non-rRNA data (Gb)	# Total viral reads	# Coronaviridae reads	# SARS-related Coronavirus	Bat coronavirus BM48-31/BGR/2008	Bat Hp-betacoronavirus Zhejiang2013	Rousettus bat coronavirus HKU9	Rousettus bat coronavirus GCCDC1	China Rattus coronavirus HKU24	Hedgehog coronavirus 1	Human coronavirus NL63	Human coronavirus 229E	Human coronavirus HKU1
P20T223	Throat swab	0223	2504372886	250.437	1404225978	0.56071	287373476	0.114749	1691599454	0.675458	812773432	81.2773	0.324542	781262654	0.311959	31510778	3.15108	0.0125823	3.15108	82496	26	10	0	0	0	2	0	0	0	0	0
P14F226	Feces	0226	2069913520	206.991	13102378	0.00632992	2190310	0.00105816	15292688	0.00738808	2054620832	205.462	0.992612	1988128102	0.960488	66492730	6.64927	0.0321234	6.64927	106774	56	16	2	0	2	2	0	2	0	0	0
P63A226	Anal swab	0226	1856963571	185.696	446026757	0.240191	116493404	0.0627333	562520161	0.302925	1294443410	129.444	0.697075	1238613666	0.66701	55829744	5.58297	0.0300651	5.58297	32942	78	30	0	0	2	0	0	0	2	0	0
P11T223	Throat swab	0223	1310141921	131.014	357231759	0.272666	91575646	0.0698975	448807405	0.342564	861334516	86.1335	0.657436	851317494	0.64979	10017022	1.0017	0.00764575	1.0017	28590	142	130	0	0	0	0	0	0	0	0	0
P18T223	Throat swab	0223	2486164311	248.616	1778463635	0.715344	600770736	0.241646	2379234371	0.95699	106929940	10.693	0.04301	96814980	0.0389415	10114960	1.0115	0.0040685	1.0115	5344	394	350	6	2	0	0	0	0	2	0	0
P10T223	Throat swab	0223	1837757490	183.776	563085832	0.306398	449739806	0.244722	1012825638	0.55112	824931852	82.4932	0.44888	792076394	0.431002	32855458	3.28555	0.017878	3.28555	8490	582	470	2	2	2	0	0	0	0	0	2
P09F218	Feces	0218	2071246124	207.125	2208410	0.00106622	150540	7.26809e-05	2358950	0.0011389	2068887174	206.889	0.998861	2062511548	0.995783	6375626	0.637563	0.00307816	0.637563	50832	1672	1240	12	32	6	2	0	0	0	0	0
P14T220	Throat swab	0220	1864078396	186.408	1031852230	0.553546	408774536	0.21929	1440626766	0.772836	423451630	42.3452	0.227164	388863402	0.208609	34588228	3.45882	0.0185551	3.45882	44046	1928	1532	16	0	6	0	0	0	0	0	0
P19T223	Throat swab	0223	1752787678	175.279	678892340	0.387321	738181942	0.421147	1417074282	0.808469	335713396	33.5713	0.191531	314873902	0.179642	20839494	2.08395	0.0118893	2.08395	20142	2118	2026	4	2	0	0	0	0	0	0	0
P07F218	Feces	0218	2396463018	239.646	2880444	0.00120196	460314	0.000192081	3340758	0.00139404	2393122260	239.312	0.998606	2375805342	0.99138	17316918	1.73169	0.00722603	1.73169	12526	2516	1950	16	4	4	0	0	0	0	0	0
P19T220	Throat swab	0220	1935481416	193.548	498307906	0.257459	754264242	0.389704	1252572148	0.647163	682909268	68.2909	0.352837	621346634	0.32103	61562634	6.15626	0.0318074	6.15626	16658	2850	2418	8	0	10	2	0	0	0	0	0
P06F217	Feces	0217	2333280187	233.328	2092845	0.000896954	1041032	0.000446167	3133877	0.00134312	2330146310	233.015	0.998657	2291735496	0.982195	38410814	3.84108	0.0164622	3.84108	10630	3336	2616	24	8	26	0	4	0	0	0	2
P69T214	Throat swab	0214	2160932911	216.093	124648049	0.0576825	110434410	0.051105	235082459	0.108787	1925850452	192.585	0.891213	1818318228	0.841451	107532224	10.7532	0.0497619	10.7532	99618	3772	2892	26	12	10	8	8	4	28	12	6
P11T205	Throat swab	0205	3361838390	336.184	2490787004	0.7409	154699876	0.0460165	2645486880	0.786917	716351510	71.6352	0.213083	617239854	0.183602	99111656	9.91117	0.0294814	9.91117	51418	4352	3752	24	36	46	0	0	0	0	2	0
P13F226	Feces	0226	2265824495	226.582	14800506	0.00653206	1420445	0.0006269	16220951	0.00715896	2249603544	224.96	0.992841	2173308456	0.959169	76295088	7.62951	0.0336721	7.62951	26776	5356	4528	12	20	42	0	4	0	0	0	0
P66T207	Throat swab	0207	3233647827	323.365	85334327	0.0263895	142147360	0.0439588	227481687	0.0703483	3006166140	300.617	0.929652	2817725910	0.871377	188440230	18.844	0.0582748	18.844	235504	5572	4288	2	0	92	18	0	0	2	58	66
P09N205	Nasal swab	0205	3519196829	351.92	2174011885	0.617758	1141942164	0.324489	3315954049	0.942247	203242780	20.3243	0.0577526	155599474	0.0442145	47643306	4.76433	0.0135381	4.76433	30455614	6396	5738	18	24	24	0	2	2	0	0	0
P62A203	Anal swab	0203	2882345849	288.235	71440507	0.0247855	7274602	0.00252385	78715109	0.0273094	2803630740	280.363	0.972691	2664043052	0.924262	139587688	13.9588	0.0484285	13.9588	207358	6886	6280	6	2	2	0	0	2	0	0	0
P01T207	Throat swab	0207	4043271323	404.327	275354006	0.0681018	76712072	0.0189728	352066079	0.0870746	3691205244	369.121	0.912925	3634216714	0.898831	56988530	5.69885	0.0140947	5.69885	16642	8670	7732	22	18	32	0	0	0	0	0	0
P15S209	Sputum	0209	2966950554	296.695	1419574696	0.478463	124640100	0.0420095	1544214796	0.520472	1422735758	142.274	0.479528	1381732490	0.465708	41003268	4.10033	0.01382	4.10033	34632	10624	9010	40	4	48	2	0	2	0	0	0
P56T206	Throat swab	0206	2242678446	224.268	239294294	0.1067	31645882	0.0141108	270940176	0.120811	1971738270	197.174	0.879189	1895128912	0.845029	76609358	7.66094	0.0341598	7.66094	65648	11630	8472	56	40	20	4	2	4	0	2	10
P09F214	Feces	0214	2587760552	258.776	715524	0.000276503	479309	0.000185222	1194834	0.000461725	2586565718	258.657	0.999538	2565310614	0.991325	21255104	2.12551	0.00821371	2.12551	20910	13030	9610	80	38	24	6	2	6	0	0	4
P14T211	Throat swab	0211	2248316585	224.832	293133167	0.130379	139108336	0.0618722	432241503	0.192251	1816075082	181.608	0.807749	1649101828	0.733483	166973254	16.6973	0.0742659	16.6973	46610	14168	10718	74	44	46	4	2	2	0	0	8
P10T214	Throat swab	0214	2494087633	249.409	330001295	0.132313	1092585514	0.43807	1422586809	0.570384	1071500824	107.15	0.429616	1019218254	0.408654	52282570	5.22826	0.0209626	5.22826	27200	15046	12140	68	24	40	4	0	0	0	0	2
P06T205	Throat swab	0205	3687911676	368.791	1964319900	0.532637	141883118	0.0384725	2106203018	0.57111	1581708658	158.171	0.42889	1421006222	0.385315	160702436	16.0702	0.0435755	16.0702	23522	16020	14400	74	4	88	0	0	0	0	0	0
P53F203	Feces	0203	3028226811	302.823	317601855	0.10488	200460952	0.0661975	518062807	0.171078	2510164004	251.016	0.828922	2464676540	0.813901	45487464	4.54875	0.0150212	4.54875	6519724	20354	17462	106	198	162	2	0	0	0	0	0
P06N205	Nasal swab	0205	3315901642	331.59	2938860412	0.886293	310714994	0.0937045	3249575406	0.979998	66326236	6.63262	0.0200025	62470342	0.0188396	3855894	0.385589	0.00116285	0.385589	32412	22898	20670	50	90	128	0	0	0	0	0	0
P01T127	Throat swab	0127	3493139038	349.314	2580817651	0.738825	269324682	0.077101	2850142334	0.815926	642996704	64.2997	0.184074	618534324	0.177071	24462380	2.44624	0.00700298	2.44624	72746	24106	21036	90	10	104	0	4	0	0	0	2
P01N127	Nasal swab	0127	2500353775	250.035	20801327	0.00831935	3762764	0.00150489	24564091	0.00982425	2475789684	247.579	0.990176	2397268276	0.958772	78521408	7.85214	0.0314041	7.85214	90394	24172	21318	108	46	86	0	2	0	0	4	0
P10F217	Feces	0217	2419787667	241.979	2284345	0.000944027	1300680	0.000537518	3585025	0.00148155	2416202642	241.62	0.998518	2333895938	0.964504	82306704	8.23067	0.034014	8.23067	36154	24388	21076	98	54	160	0	0	0	0	2	0
P05A207	Anal swab	0207	1432183262	143.218	353998442	0.247174	57402792	0.0400806	411401234	0.287255	1020782028	102.078	0.712745	934287576	0.652352	86494452	8.64945	0.0603934	8.64945	162840	32544	28736	34	206	2	2	0	0	0	0	0
P14T208	Throat swab	0208	2944861823	294.486	1970321321	0.669071	594095210	0.20174	2564416531	0.87081	380445292	38.0445	0.12919	342007428	0.116137	38437864	3.84379	0.0130525	3.84379	66650	53532	47666	182	54	182	0	2	2	0	2	0
P01N129	Nasal swab	0129	4402356718	440.236	3773439037	0.857141	198532610	0.0450969	3971971646	0.902238	430385072	43.0385	0.0977624	410576132	0.0932628	19808940	1.98089	0.00449962	1.98089	141784	57662	50746	214	86	362	0	4	2	2	0	2
P05T201	Throat swab	0201	3451170012	345.117	2223411866	0.644249	970104686	0.281094	3193516552	0.925343	257653460	25.7653	0.0746568	216821726	0.0628256	40831734	4.08317	0.0118313	4.08317	133880	61360	55226	242	72	324	0	0	0	0	2	2
P20S218	Sputum	0218	1324559297	132.456	624824741	0.471723	306856804	0.231667	931681545	0.70339	392877752	39.2878	0.29661	329622726	0.248855	63255026	6.3255	0.0477555	6.3255	139514	78812	70818	66	18	444	2	6	0	0	0	4
P13T217	Throat swab	0217	1904436268	190.444	929950032	0.488307	245887942	0.129113	1175837974	0.61742	728598294	72.8598	0.38258	678649040	0.356352	49949254	4.99493	0.0262278	4.99493	120842	82976	74194	198	62	348	6	6	4	0	2	2
P07S205	Sputum	0205	3193147216	319.315	2767204218	0.866607	385881146	0.120847	3153085364	0.987454	40061852	4.00619	0.0125462	32384578	0.0101419	7677274	0.767727	0.0024043	0.767727	110306	90634	83202	254	88	314	2	0	0	0	0	2
P73T214	Throat swab	0214	2577067264	257.707	44246386	0.0171693	36029510	0.0139808	80275896	0.0311501	2496791368	249.679	0.96885	2410751824	0.935463	86039544	8.60395	0.0333866	8.60395	193494	95140	84844	292	102	524	8	0	0	40	10	18
P13F220	Feces	0220	2486787669	248.679	58447237	0.0235031	6034742	0.00242672	64481979	0.0259298	2422305690	242.231	0.97407	2288541500	0.92028	133764190	13.3764	0.05379	13.3764	290130	98248	84228	402	142	524	4	2	4	2	2	8
P05A201	Anal swab	0201	3251514873	325.151	582809847	0.179243	475091412	0.146114	1057901259	0.325356	2193613614	219.361	0.674644	2155761064	0.663002	37852550	3.78525	0.0116415	3.78525	124714	109620	88902	562	128	354	26	24	4	2	0	12
P05S207	Sputum	0207	3258906293	325.891	2602905846	0.798705	620077731	0.190272	3219412367	0.987881	39493926	3.94939	0.0121188	31247128	0.00958823	8246798	0.82468	0.00253054	0.82468	154460	114212	101510	354	166	642	0	2	0	0	0	10
P04T208	Throat swab	0208	2306950008	230.695	1133714746	0.491434	218957798	0.0949122	1352672544	0.586347	954277464	95.4277	0.413653	939448850	0.407225	14828614	1.48286	0.0064278	1.48286	133082	127616	112486	444	162	732	8	2	6	0	0	6
P04S207	Sputum	0207	2910950824	291.095	1310500358	0.450197	1500593652	0.515499	2811094010	0.965696	99856814	9.98568	0.0343038	66999788	0.0230165	32857026	3.2857	0.0112874	3.2857	194626	143078	127048	328	306	1326	2	2	0	0	0	4
P61T207	Throat swab	0207	2937720732	293.772	1312206352	0.446675	516224072	0.175723	1828430424	0.622398	1109290308	110.929	0.377602	1044055794	0.355397	65234514	6.52345	0.0222058	6.52345	256710	154546	136250	678	14	690	2	2	2	2	0	0
P01N201	Nasal swab	0201	3353800054	335.38	2771266196	0.826306	303738204	0.0905654	3075004400	0.916872	278795654	27.8796	0.0831283	268134350	0.0799494	10661304	1.06613	0.00317887	1.06613	1249296	159228	135298	652	190	626	12	12	2	0	8	8
P01T201	Throat swab	0201	4281325150	428.133	282784013	0.0660506	86660425	0.0202415	369444438	0.0862921	3911880712	391.188	0.913708	3888220298	0.908182	23660414	2.36604	0.00552642	2.36604	203014	165042	134554	808	216	554	22	22	10	0	10	14
P10A208	Anal swab	0208	3535084563	353.508	2660748563	0.752669	175277876	0.0495824	2836026439	0.802251	699058124	69.9058	0.197749	692183706	0.195804	6874418	0.687442	0.00194463	0.687442	212988	209048	185812	668	328	1098	2	4	8	6	0	6
P13S217	Sputum	0217	916642600	91.6643	670108208	0.731046	127210682	0.138779	797318890	0.869825	119323710	11.9324	0.130175	48825048	0.0532651	70498662	7.04987	0.0769097	7.04987	478788	234540	203678	1106	68	96	8	6	12	0	2	10
P10T211	Throat swab	0211	2016440798	201.644	436032152	0.216239	425785266	0.211157	861817418	0.427395	1154623380	115.462	0.572605	1050321508	0.520879	104301872	10.4302	0.0517257	10.4302	301350	285010	254326	768	370	1240	14	12	14	0	6	4
P13T220	Throat swab	0220	2462699606	246.27	1736963964	0.705309	355700676	0.144435	2092664640	0.849744	370034966	37.0035	0.150256	329792160	0.133915	40242806	4.02428	0.0163409	4.02428	348210	330878	292858	1122	446	1802	8	12	2	2	10	0
P10T208	Throat swab	0208	3177766191	317.777	1114775129	0.350805	493289416	0.155232	1608064545	0.506036	1569701646	156.97	0.493964	1480247564	0.465814	89454082	8.94541	0.02815	8.94541	395356	331018	287336	1040	528	1462	26	16	4	2	6	18
P13N214	Nasal swab	0214	2215208133	221.521	2028824707	0.915862	104224900	0.0470497	2133049607	0.962912	82158526	8.21585	0.0370884	70786630	0.0319548	11371896	1.13719	0.00513356	1.13719	1456432	453592	400998	1416	1004	2506	16	14	6	0	2	12
P01T129	Throat swab	0129	3508538722	350.854	2554236150	0.728006	296543620	0.0845205	2850779770	0.812526	657758952	65.7759	0.187474	640304412	0.182499	17454540	1.74545	0.00497487	1.74545	565616	538786	475960	1962	700	3472	16	6	8	0	10	2
P13T214	Throat swab	0214	2125618379	212.562	1057737701	0.497614	305865658	0.143895	1363603359	0.641509	762015020	76.2015	0.358491	675257586	0.317676	86757434	8.67574	0.0408152	8.67574	670744	623042	553174	1860	908	2656	26	30	10	4	10	4
P62T207	Throat swab	0207	3410498108	341.05	2132919610	0.625398	622933628	0.182652	2755853238	0.80805	654644870	65.4645	0.19195	586249968	0.171896	68394902	6.83949	0.0200542	6.83949	5739106	771266	689944	2498	952	4006	16	6	8	0	32	0
P08F226	Feces	0226	2460454212	246.045	143612206	0.0583682	18509712	0.00752288	162121918	0.0658911	2298332294	229.833	0.934109	2278249162	0.925947	20083132	2.00831	0.00816237	2.00831	798640	783544	692474	2802	1864	3092	36	32	22	0	8	12
P10N211	Nasal swab	0211	1470506433	147.051	899638612	0.611788	498169503	0.338774	1397808115	0.950562	72698318	7.26983	0.0494376	61249956	0.0416523	11448362	1.14484	0.00778532	1.14484	956874	943434	835542	2722	1432	3782	30	66	10	70	6	20
P01N207	Nasal swab	0207	3496887644	349.689	2348396978	0.671568	676629036	0.193495	3025026014	0.865062	471861630	47.1862	0.134938	461225520	0.131896	10636110	1.06361	0.00304159	1.06361	1228630	1223426	1093144	3442	1494	6046	42	10	40	2	6	22
P06S208	Sputum	0208	4111694376	411.169	2261675318	0.550059	1843321909	0.448312	4038496442	0.982198	73197934	7.31979	0.0178024	55890446	0.013593	17307488	1.73075	0.00420933	1.73075	2321118	2279466	2012748	8086	3682	10956	70	42	42	8	68	62
P08F220	Feces	0220	1902732113	190.273	59818341	0.0314381	5498106	0.00288958	65316447	0.0343277	1837415666	183.742	0.965672	1821425798	0.957269	15989868	1.59899	0.00840364	1.59899	4371440	4368308	3863624	15116	7316	20350	138	138	82	6	24	96
P13T208	Throat swab	0208	3294031494	329.403	2379418688	0.722342	872435430	0.264853	3251854118	0.987196	42177376	4.21774	0.0128042	22627698	0.0068693	19549678	1.95497	0.00593488	1.95497	6803220	6711078	5913452	24162	8800	35198	192	6450	116	20	110	118
P10T205	Throat swab	0205	2979235585	297.924	209612713	0.0703579	147008060	0.0493442	356620773	0.119702	2622614812	262.261	0.880298	2517798732	0.845116	104816080	10.4816	0.0351822	10.4816	9474522	9417490	8459950	30544	12132	52308	228	188	120	20	44	130
P01A207	Anal swab	0207	3714018366	371.402	1095196758	0.294882	208224132	0.0560644	1303420890	0.350946	2410597476	241.06	0.649054	962829568	0.259242	1447767908	144.777	0.389812	144.777	32052194	31772358	28280078	101006	45338	170428	758	584	494	68	216	656
P13T211	Throat swab	0211	1829749015	182.975	855802909	0.467716	653023266	0.356892	1508826175	0.824608	320922840	32.0923	0.175392	223947442	0.122392	96975398	9.69754	0.0529993	9.69754	35960776	34621352	30856324	105118	39350	172968	1032	1522	518	100	344	636
P01A129	Anal swab	0129	4705391692	470.539	3952040377	0.839896	636290682	0.135226	4565565294	0.970284	139826398	13.9826	0.0297162	88081304	0.0187192	51745094	5.17451	0.010997	5.17451	41799906	41785934	36524702	148716	69292	289842	1284	898	812	104	616	758
P01F201	Feces	0201	1596190302	159.619	863345844	0.540879	169710722	0.106322	1012686564	0.63444	583503738	58.3504	0.36556	276518022	0.173236	306985716	30.6986	0.192324	30.6986	202378044	202287192	179060870	667868	286656	1151678	5944	4344	3042	570	3198	3576
P08F211	Feces	0211	1911632048	191.163	901600267	0.471639	75856665	0.0396816	977456932	0.511321	934175116	93.4175	0.488679	342877214	0.179364	591297902	59.1298	0.309316	59.1298	547579670	547526796	486707916	1684946	794566	2557766	14404	11330	8180	1274	3694	8090

## Sheet: Table S4
Table S4: Viral profiling in 67 clinical specimens (at the family level)
	P53F203	P62A203	P01A207	P66T207	P05A207	P05S207	P61T207	P62T207	P01T207	P01N207	P04S207	P07S205	P06T205	P06N205	P09N205	P10T205	P11T205	P05T201	P05A201	P01N201	P01T201	P01F201	P06S208	P10T208	P10A208	P13T208	P14T208	P01T129	P01N129	P01A129	P01T127	P01N127	P15S209	P56T206	P04T208	P10T211	P13T211	P14T211	P10N211	P08F211	P09F214	P13T214	P10T214	P73T214	P69T214	P13S217	P20S218	P07F218	P09F218
Coronaviridae	0.00312246	0.0375595	0.991658	0.0250718	0.210851	0.74181	0.61267	0.134466	0.52686	0.996034	0.743602	0.828964	0.704795	0.71458	0.000210059	0.994338	0.0858315	0.466049	0.884161	0.127498	0.814403	0.999576	0.98334	0.841732	0.982913	0.986592	0.81956	0.953401	0.407477	0.999688	0.33693	0.270932	0.318008	0.203542	0.961572	0.948055	0.962811	0.309345	0.987308	0.99991	0.640169	0.931875	0.569105	0.498397	0.0400221	0.514017	0.577928	0.20389	0.0329913
Podoviridae	0.00128985	0.458208	0.00148766	0.0889121	0.2837	0.0146528	0.172123	0.00352526	0.0421731	0.000910203	0.132258	0.0805605	0.099692	0.134877	0.00015738	0.00155927	0.0416535	0.047334	0.0315368	0.000566913	0.00295084	0.000161128	0.0077935	0.0274934	0.00441974	0.000901462	0.0581463	0.00385051	0.00518691	0.000113448	0.045621	0.419355	0.033944	0.035353	0.00227554	0.000638667	4.20484e-05	0.00855895	0.00236929	9.02157e-06	0.0714356	0.00128928	0.0141463	0.0387235	0.0801715	0.0323042	0.0443353	0.00648298	0.00126283
Phycodnaviridae	0.000175192	0.0702644	0.00148653	0.0375357	0.0374354	0.00180562	0.0165074	0.000875212	0.00315994	7.97852e-05	0.00259859	0.00398778	0.016982	0.00230932	5.32043e-06	0.0001229	0.372476	0.038569	0.0035489	9.12827e-05	0.00118428	4.43142e-05	0.000355466	0.0411486	0.00116606	9.20279e-05	0.00673627	0.00111835	0.00171013	9.33037e-06	0.0143963	0.00710619	0.0307711	0.0272673	0.00218512	0.00104449	0.000151897	0.0105677	0.00049395	1.36602e-06	0.0131669	0.00780748	0.00537106	0.00647487	0.0224938	0.00817466	0.0118208	0.0145867	0.00224941
Herpesviridae	4.11133e-05	0.00856351	0.00133435	0.021931	0.00621979	0.217466	0.00192666	0.000243386	0.274793	0.000980218	0.000956281	0.000768288	0.00431148	0.00181001	3.61264e-06	1.54153e-05	0.0438624	0.0128817	0.00416189	0.869206	0.167359	6.66096e-06	0.000101808	0.00743532	0.000479589	0.000405452	0.00211274	0.0330726	0.564271	1.70818e-05	0.525871	0.00325047	0.049988	0.0272673	0.00399349	0.0282145	0.00016074	0.00772926	0.00027837	1.10304e-06	0.0077626	0.0162282	0.223769	0.00465185	0.0190985	0.00415527	0.00671702	0.00729335	0.0011839
Baculoviridae	6.53518e-05	0.0178688	0.00103166	0.171291	0.0290646	0.0023512	0.0128285	0.000384605	0.00206612	0.000201905	0.00291042	0.0036951	0.0148702	0.0248408	1.33996e-05	4.2656e-05	0.016409	0.00715479	0.00514591	0.000520471	0.00145075	1.40335e-05	0.000419311	0.00525863	0.00108143	9.49681e-05	0.0052053	0.000941393	0.00282666	1.21534e-05	0.00561876	0.0969311	0.0447198	0.035178	0.00247144	0.00200914	3.27043e-05	0.00882096	0.000228138	1.58151e-06	0.0147391	0.00204909	0.0123307	0.00582528	0.0295391	0.00817028	0.0102955	0.0142626	0.00177585
Siphoviridae	0.00084313	0.21748	0.000866489	0.120544	0.163762	0.00859941	0.0929316	0.000986096	0.0328148	0.000664334	0.070744	0.048329	0.0632644	0.070528	0.000118626	0.00102543	0.115099	0.0441136	0.0261812	0.000450008	0.00281268	8.61775e-05	0.00389287	0.0258456	0.00268006	0.00056187	0.0467865	0.00290558	0.00402798	6.20111e-05	0.027982	0.0427941	0.0560345	0.100774	0.00673619	0.00221538	6.99137e-05	0.15786	0.00134162	8.22899e-06	0.0371426	0.0024948	0.0326802	0.0254385	0.0849037	0.0250193	0.103029	0.0123177	0.101105
Rhabdoviridae	1.65681e-05	0.00807261	0.000372975	0.00871122	0.001231	0.0001299	0.000428147	3.87046e-05	0.0187166	5.86177e-05	0.000155915	0.000146341	0.000439947	0.000312071	1.31369e-06	6.12388e-06	0.00213001	0.000410147	0.000435547	3.84348e-05	0.000671095	2.37186e-06	6.64341e-05	0.000203429	5.64223e-05	3.82224e-06	0.000428672	0.000116789	0.00182319	7.17721e-07	0.00296313	0.000269004	0.00389128	0.012111	0.000180837	0.000146361	9.01036e-06	0.00174672	2.51161e-05	3.76203e-07	0.00226	0.000260249	0.00136168	0.00281835	0.00507173	7.88975e-05	0.00243455	0.00226904	0.00047356
Myoviridae	0.000331054	0.0495702	0.000334898	0.118051	0.0187112	0.00322153	0.0245312	0.000752125	0.0516529	0.000343565	0.0133464	0.00945726	0.0204136	0.0137311	6.89029e-05	0.000407555	0.180696	0.110694	0.0155345	0.000501254	0.00485557	1.45276e-05	0.000779091	0.0227688	0.00108143	0.000195228	0.012309	0.0016846	0.00402798	1.53114e-05	0.020686	0.0170369	0.0782447	0.135742	0.00522921	0.00380539	9.18834e-05	0.0324017	0.00163045	1.11911e-05	0.0565982	0.00469346	0.0290491	0.0322276	0.115631	0.0517436	0.0661876	0.0552674	0.00915549
Endornaviridae	0.000286873	2.18179e-05	0.000318481	0.000917918	0.0966271	1.299e-05	1.58573e-05	0.000453995	0	0	2.07887e-05	0.000365851	0	0	1.97053e-07	3.16753e-06	3.94446e-05	0	0.000371022	6.4058e-06	4.93452e-05	5.92964e-08	8.62781e-06	2.03429e-05	1.88074e-05	2.94019e-07	3.06194e-05	7.07814e-06	2.82666e-05	2.87088e-07	2.7954e-05	0.00022417	0.000179598	0.000490042	3.01395e-05	4.65695e-05	5.56195e-08	0.000305677	0	7.30492e-09	0.000687825	1.19655e-05	7.56487e-05	0.000157157	0.00129446	4.3832e-06	1.4666e-05	0.000324149	0.000157853
Mimiviridae	3.28293e-05	0.016287	0.000187455	0.0304263	0.00694543	0.00151984	0.0035441	0.00027163	0.000729217	7.32721e-05	0.000717211	0.00120731	0.00774307	0.00249657	6.3057e-06	6.48287e-05	0.00244557	0.00396476	0.00125825	4.48406e-05	0.000375023	4.86231e-06	0.00010871	0.00251743	0.000310322	5.88038e-06	0.00119416	0.00023004	0.000480531	1.86607e-06	0.00109021	0.00219687	0.0149066	0.024082	0.000708279	0.000698542	1.41274e-05	0.00576419	0.000263719	1.20531e-07	0.00677999	0.00109783	0.00469022	0.0037089	0.0179739	0.000100814	0.00415047	0.00583468	0.001618
Marseilleviridae	1.19658e-05	0.0119344	0.000152561	0.0033297	0.00437977	7.79403e-05	0.000903865	0.00680957	0.000607681	2.27958e-05	9.35493e-05	0.000237803	0.00131984	0.000312071	1.31369e-07	8.23557e-06	0.000710003	0.000759532	0.000548467	1.92174e-05	5.92142e-05	3.34036e-06	7.59247e-05	0.000127143	0.000112845	7.05645e-06	0.000183717	8.84768e-05	0.000127199	1.62683e-06	0.000503173	0.00188303	0.00377155	0.00399034	0.000210977	3.32639e-05	5.72881e-06	0.000917031	0.000117209	1.09574e-08	0.00206348	0.00028418	0.000378243	0.00216877	0.0035014	0.00194614	0.000425313	0.00145867	0.00023678
Adenoviridae	8.52948e-05	0.0157307	0.000105806	0.0121759	0.0140075	0.000519602	0.011219	0.000164233	0.00206612	6.0246e-05	0.00464628	0.00539631	0.00589529	0.00642866	1.05752e-05	7.81323e-05	0.00169612	0.00288622	0.00150022	3.36305e-05	0.000177643	5.15879e-06	0.000427076	0.00209023	0.000122248	2.61677e-05	0.00174531	0.000166336	0.000381598	6.22025e-06	0.00209655	0.00271246	0.00413075	0.00518044	0.00299888	0.000139708	1.13464e-05	0.00104803	0.000370463	2.02091e-05	0.00127739	0.00065511	0.00143733	0.000775308	0.0048383	0.00503629	0.00583706	0.00113452	0.00011839
Polydnaviridae	1.07386e-05	0.00272723	0.000101999	0.00131388	0.000764516	0.000272791	0.00125273	7.21789e-05	0	9.76962e-06	3.11831e-05	0.000164633	0.000175979	0.000124828	1.31369e-07	8.44674e-06	0.00122278	0.00110892	6.45255e-05	1.12102e-05	6.90833e-05	1.57136e-06	2.50206e-05	0.0001068	0.000103441	8.82056e-07	0.00052053	5.30861e-05	8.47997e-05	7.65569e-07	8.38621e-05	0.000807012	0.00173611	0.00147012	0.000105488	8.64862e-05	8.34293e-07	0.000480349	2.51161e-05	1.09574e-08	0	0.000484602	0	0.000356222	0.00140056	0.00472509	1.4666e-05	0.000324149	0
Poxviridae	7.57835e-05	0.00881442	9.31971e-05	0.056488	0.00454822	0.00168871	0.00559762	0.000285926	0.0070491	0.000149801	0.00705777	0.00267072	0.0105587	0.00330795	7.09391e-06	0.00010305	0.023509	0.03187	0.00337146	0.000437196	0.000907951	5.16867e-06	0.000281267	0.00670806	0.0010156	5.90978e-05	0.00290885	0.000463618	0.0011872	7.79924e-06	0.00293517	0.00390056	0.0350216	0.0501943	0.00132614	0.00266111	1.90775e-05	0.0273362	0.000121395	4.41948e-07	0.0155252	0.00115467	0.011423	0.0072816	0.037518	0.00492233	0.00407714	0.0111831	0.00122336
Virgaviridae	0.987707	0.00614173	8.15864e-05	0.0010889	0.0911459	0.000935284	0.00428147	0.846979	0.00765678	5.53612e-05	0.00253622	0.00224999	0.00202376	0.00674073	3.41559e-06	1.66823e-05	0.00051278	0.00127601	0.00609766	2.24203e-05	4.93452e-05	4.87812e-05	0.000203616	0.000503486	0.000282111	1.08787e-05	0.0306807	0.000159258	0.000127199	3.42114e-05	0.000726805	0.00174853	0.00101772	0.00661556	0.00248651	0.000226195	2.26371e-05	0.388166	0.00116162	1.23344e-05	0.00294782	0.000499559	0.0086996	0.000398131	0.00120957	0.204406	0.0340104	0.000648298	0.0019337
Nudiviridae	6.13632e-06	0.00148361	6.95389e-05	0.00879222	0.000583105	3.89701e-05	0.00122894	9.41464e-05	0.00109383	6.51308e-06	0.000155915	5.48777e-05	0.00114386	0.000499313	1.31369e-06	1.35148e-05	0.000591669	3.03813e-05	0.000225839	1.44131e-05	9.86904e-05	1.25511e-06	1.20789e-05	0.000122057	0.000122248	1.47009e-06	0.000244955	1.06172e-05	7.06664e-05	4.78481e-07	0.00027954	0.000269004	0.0157447	0.0070006	0.000135628	0.000179625	1.89106e-06	0.00135371	6.27903e-06	8.03541e-08	0.00176869	0.000275206	0.000983433	0.00212686	0.00549614	6.13648e-05	0.00310919	0.00453809	0
Retroviridae	3.46702e-05	0.0115417	6.34839e-05	0.0033387	0.0134244	0.000636512	0.00776214	8.96134e-05	0.0013369	7.16439e-05	0.00979149	0.004189	0.00307963	0.00655349	8.01349e-06	7.34866e-05	0.0025639	0.00118487	0.00167766	3.52319e-05	0.000157905	8.74622e-06	0.000370996	0.00197326	0.000432571	4.88071e-05	0.00162283	0.000116789	0.000197866	8.94759e-06	0.000670897	0.00107602	0.00592672	0.00777066	0.00226047	0.000598751	3.39835e-05	0.00388646	0.00249905	1.48363e-05	0.00127739	0.000858523	0.0110447	0.000597196	0.00169765	0.0814924	0.0847107	0.000324149	7.89266e-05
Alloherpesviridae	3.06816e-07	0.0014618	3.01502e-05	0.00464359	1.29579e-05	9.09303e-05	7.92864e-05	1.0112e-05	0.000729217	4.88481e-06	2.07887e-05	0.000109755	0.00853498	0.000249657	5.91159e-07	1.47818e-06	0.000552225	3.03813e-05	0.000451678	1.60145e-05	0.000108559	8.89446e-08	8.62781e-06	8.13715e-05	8.46334e-05	8.82056e-07	0.000153097	1.76954e-05	0.000155466	4.30633e-07	0.000223632	0	0.00137692	0.00245021	0.000226047	0.000299375	1.44611e-06	0.00069869	2.09301e-06	2.92197e-08	0.000786086	7.17929e-05	0.00136168	0.00101628	0.00212206	2.1916e-05	7.33299e-05	0.000810373	0.000157853
Phenuiviridae	6.13632e-07	0.00383994	2.9838e-05	0.00161086	1.29579e-05	0	0.000737364	1.32502e-05	0.000121536	3.25654e-06	0.000322225	1.82926e-05	0.000175979	6.24142e-05	1.97053e-07	6.33505e-07	0	1.51906e-05	4.83941e-05	3.2029e-06	9.86904e-05	8.99329e-07	1.46673e-05	1.01714e-05	9.40371e-06	8.82056e-07	9.18583e-05	0	1.41333e-05	4.78481e-08	5.59081e-05	0	0.000658525	0.000980083	0	1.33056e-05	5.56195e-08	0.000567686	4.18602e-06	3.65246e-09	0.000491304	8.97411e-06	7.56487e-05	0.000953419	0.00146422	0	0.000791963	0.000162075	0
Potyviridae	0.0011975	0.00375267	1.56057e-05	0.00370767	9.07053e-05	0.000142891	0.00176809	3.90533e-05	0.000243072	1.46544e-05	7.27605e-05	0.000128048	0.000351958	0.000312071	3.94106e-07	4.85687e-06	3.94446e-05	3.03813e-05	0.00430708	4.32392e-05	8.88213e-05	1.28476e-07	1.72556e-05	0.0001424	0.000573626	1.64651e-05	0.00131664	0.000523783	0.00199279	1.33975e-06	0.00220837	0.117622	0.00443008	0.00283524	0.000331535	8.64862e-05	2.33602e-06	0.000393013	1.67441e-05	4.38295e-08	0.0225017	0.000101707	0.00136168	0.000974373	0.00579323	3.06824e-05	7.33299e-05	0.00145867	3.94633e-05
Papillomaviridae	6.13632e-06	0.0020727	1.54184e-05	0.00238479	0.000323947	9.09303e-05	0.000325074	2.16188e-05	0.000486145	4.88481e-06	2.07887e-05	0.000182926	0.00114386	0.000124828	4.59791e-07	1.96387e-05	0.000315557	0.000303813	0.000209708	1.7616e-05	5.92142e-05	7.82713e-06	1.12161e-05	0.000254286	3.76148e-05	4.41028e-06	0.000612389	4.9547e-05	0.000155466	4.78481e-07	0.000419311	0.000291421	0.00209531	0.00273023	0.000376744	0.000139708	2.61412e-06	0.00113537	0.000355812	8.98505e-07	0.000786086	2.3931e-05	0.0026477	0.000398131	0.00392581	0.00202942	0.000645303	0.000162075	3.94633e-05
Geminiviridae	0	7.63625e-05	1.44196e-05	0.00216881	3.88737e-05	0.00010392	7.92864e-06	5.57904e-06	0.000364609	1.13979e-05	2.07887e-05	5.48777e-05	8.79894e-05	6.24142e-05	6.56844e-08	5.06804e-06	0.000946671	6.07626e-05	0.000129051	2.24203e-05	7.89523e-05	6.91792e-08	7.76503e-06	0.000116972	0	8.82056e-07	6.12389e-05	0	5.65331e-05	1.43544e-07	0.000167724	0.000112085	0.116499	0.00189016	0.000331535	5.32223e-05	3.33717e-07	0.000305677	1.0465e-05	2.19148e-08	0.000884347	5.08533e-05	0.000226946	0.000544811	0.00791529	3.50656e-05	8.79959e-05	0.000648298	0
Reoviridae	1.9943e-05	0.00299996	1.211e-05	0.00767632	7.77474e-05	0.00010392	0.000689792	3.31256e-05	0.000486145	3.25654e-06	7.27605e-05	0.000219511	0	0.000249657	3.94106e-07	6.33505e-07	0.00599558	0.000273432	0.000145182	3.68334e-05	6.90833e-05	9.78391e-07	1.38045e-05	0.0002136	5.64223e-05	2.94019e-06	0.000734866	2.83126e-05	0.000141333	1.38759e-06	8.38621e-05	0.000358672	0.00622605	0.0047254	0.000180837	8.64862e-05	1.22363e-06	0.00100437	1.88371e-05	5.29607e-07	0.00176869	8.37584e-05	0.00136168	0.00142489	0.00381971	0.000569816	0.00319718	0.00226904	0.00023678
Bicaudaviridae	2.45453e-06	2.18179e-05	1.15482e-05	0.00302373	0	2.59801e-05	0.000301288	6.9738e-06	0	1.62827e-06	3.11831e-05	3.65851e-05	8.79894e-05	6.24142e-05	6.56844e-08	1.68935e-06	0.000236668	0.000167097	0.00011292	6.4058e-06	9.86904e-06	3.95309e-08	5.17668e-06	2.03429e-05	9.40371e-06	8.82056e-07	0.000183717	7.07814e-06	1.41333e-05	2.87088e-07	0	0.000156919	0.00149665	0.00294025	0.000165768	3.99167e-05	3.33717e-07	0.000611354	8.37204e-06	2.55672e-08	0.00147391	1.49568e-05	0.000983433	0.000534334	0.00371361	1.31496e-05	0.000102662	0.000810373	0.00023678
Polyomaviridae	9.51129e-06	0.00198543	1.08615e-05	0.0135348	1.29579e-05	0.000142891	0.00120515	2.89413e-05	0	0	2.07887e-05	3.65851e-05	0	0	1.97053e-07	1.07696e-05	0.000157778	3.03813e-05	0	3.2029e-06	1.97381e-05	9.88274e-09	1.72556e-06	4.57715e-05	1.88074e-05	1.08787e-05	0.00055115	1.41563e-05	0	0	5.59081e-05	4.4834e-05	0.00311303	0.0124961	3.01395e-05	2.66111e-05	1.66859e-07	0.000174672	2.09301e-06	1.09574e-08	0.000687825	0	0.000151297	0.000492425	0.00286478	4.3832e-06	5.86639e-05	0.00113452	0.000513023
Flaviviridae	1.84089e-06	0.00182179	1.07367e-05	0.145373	1.29579e-05	0.00010392	0.00615263	4.14941e-05	0.000607681	4.88481e-06	2.07887e-05	0.000164633	0.000263968	6.24142e-05	4.59791e-07	0.000120577	0.000157778	0.00399514	0.000225839	1.28116e-05	7.89523e-05	7.90619e-08	3.45112e-05	0.000381429	3.76148e-05	2.05813e-06	9.18583e-05	9.20159e-05	0.000197866	7.17721e-07	0.00167724	0.000650093	0.0968032	0.17953	3.01395e-05	5.32223e-05	3.50403e-06	0.000174672	2.09301e-06	2.19148e-08	0.000884347	2.09396e-05	0.000226946	0.343105	0.316357	2.1916e-05	0.00488377	0.000486224	0.00011839
Iflaviridae	0	2.18179e-05	1.06119e-05	0.00044996	6.47895e-05	2.59801e-05	1.58573e-05	9.76333e-06	0.000486145	0	5.19718e-05	3.65851e-05	0.000263968	0	1.97053e-07	1.05584e-06	0.000394446	0	1.61314e-05	3.2029e-06	3.94762e-05	9.88274e-08	1.46673e-05	5.08572e-05	9.40371e-06	0	0.000153097	1.06172e-05	7.06664e-05	4.78481e-08	0.000111816	2.2417e-05	0.000419061	0.000525045	4.52093e-05	2.66111e-05	3.89337e-07	0.00100437	4.18602e-06	7.30492e-09	0.000393043	1.79482e-05	0.000302595	0.000450517	0.000551736	4.3832e-06	2.9332e-05	0.000162075	0
Ascoviridae	9.20447e-07	3.27268e-05	7.4283e-06	0.00189883	0.000466484	0.00102621	5.55005e-05	7.67119e-06	0.000850754	2.76806e-05	0.000779577	1.82926e-05	0.000879894	6.24142e-05	2.43032e-06	5.91272e-06	0.000118334	1.51906e-05	0.000274233	6.4058e-06	3.94762e-05	2.96482e-08	6.03947e-06	4.06858e-05	2.82111e-05	5.88038e-07	0	0.000102633	0.000268532	1.91392e-07	0.000167724	4.4834e-05	0.0029933	0.000735062	4.52093e-05	3.32639e-05	4.44956e-07	0.000218341	6.27903e-06	1.46098e-08	0.000491304	2.69223e-05	0.000907784	0.000345745	0.00214328	1.75328e-05	2.9332e-05	0.000162075	3.94633e-05
Tymoviridae	3.06816e-07	0	7.4283e-06	0.00151187	3.88737e-05	0	0	3.52177e-05	0	9.76962e-06	3.11831e-05	3.65851e-05	0.000175979	6.24142e-05	0	8.44674e-07	0	0	3.22627e-05	6.4058e-06	9.86904e-06	4.94137e-08	0	4.57715e-05	0	2.94019e-07	0	3.53907e-06	1.41333e-05	0	0.000111816	2.2417e-05	0.000119732	0.000175015	3.01395e-05	6.65278e-06	1.66859e-07	0.000349345	4.18602e-06	0	0.000393043	8.97411e-06	0.000302595	0.000104771	0.00604787	8.76639e-06	1.4666e-05	0.000162075	3.94633e-05
Chrysoviridae	1.04317e-05	0.00485447	7.11619e-06	0.000269976	0.00150312	0	0	0.000644031	0	6.51308e-06	4.15774e-05	0.000987799	0	0.000374485	7.88213e-07	2.11168e-06	0.000236668	9.11439e-05	3.22627e-05	0	3.94762e-05	6.22612e-07	3.45112e-06	0.000111886	9.40371e-06	4.11626e-06	0	3.18516e-05	1.41333e-05	6.22025e-07	0	0	0.00191571	0.000875074	0	1.99584e-05	1.11239e-07	4.36681e-05	2.09301e-06	3.65246e-09	0.000294782	1.49568e-05	0.000151297	9.42942e-05	0.000148544	0.000210393	0.0015106	0.000162075	0
Lavidaviridae	0	2.18179e-05	6.80407e-06	0.00130488	2.59158e-05	0	7.92864e-06	8.01988e-06	0	0	1.03944e-05	1.82926e-05	0	0	0	2.74519e-06	0	1.51906e-05	1.61314e-05	4.80435e-06	1.97381e-05	1.97655e-08	0	0	0	0	0	0	0	0	0	2.2417e-05	0.00029933	0.000665057	1.50698e-05	0	5.56195e-08	0.000131004	2.09301e-06	3.65246e-09	0.000294782	5.98274e-06	0.000226946	9.42942e-05	0.000445633	4.3832e-06	0	0	0
Dicistroviridae	0	2.18179e-05	5.99258e-06	0.000962914	0	0	0	0	0	1.62827e-06	2.07887e-05	0	0.000175979	0	2.62738e-07	0	3.94446e-05	0	6.45255e-05	3.2029e-06	9.86904e-06	1.97655e-08	0	1.52572e-05	0	2.64617e-06	9.18583e-05	0	2.82666e-05	4.78481e-08	0	0	0.000538793	0.000175015	1.50698e-05	6.65278e-06	5.56195e-08	0.000262009	0	3.65246e-09	9.82608e-05	2.99137e-06	0.000151297	3.14314e-05	0.000488074	0	1.4666e-05	0.000486224	3.94633e-05
Iridoviridae	2.05567e-05	0.00143998	5.68046e-06	0.0142187	0.000272116	0.000363721	0.00232309	5.43957e-05	0.000729217	2.76806e-05	0.000270253	0.000182926	0.00967884	0.000499313	3.28422e-06	6.12388e-06	0.00138056	0.000546863	0.00159701	6.4058e-05	0.000177643	2.96482e-07	3.27857e-05	0.000422115	0.000159863	1.38189e-05	0.000796105	7.07814e-05	0.000211999	2.77519e-06	0.000782713	0.000560425	0.00562739	0.00969582	0.000346605	0.000332639	4.89452e-06	0.00235808	7.53483e-05	1.31489e-07	0.00294782	0.000206405	0.00567365	0.00474614	0.0076182	0.000118346	0.0015106	0.00502431	0.000552486
Microviridae	1.41135e-05	0.00127635	5.55562e-06	0.00193483	0.00180115	6.49502e-05	0.000285431	3.06847e-05	0.000121536	0	0	0.000182926	0.000351958	0.000312071	6.56844e-08	5.70155e-06	0	0.000151906	0.00011292	8.00725e-06	0	1.38358e-07	2.58834e-06	3.05143e-05	0.000169267	2.94019e-06	9.18583e-05	1.06172e-05	4.23998e-05	2.82304e-06	0.00187292	2.2417e-05	0.000658525	0.000455039	3.01395e-05	3.99167e-05	1.04008e-05	0.000480349	0.000393486	4.85777e-07	0.000393043	5.38447e-05	0.00128603	0.000199065	0.000424412	0.00126236	1.4666e-05	0.000324149	0
Peribunyaviridae	1.53408e-06	7.63625e-05	4.30716e-06	0.00432861	0.000518316	1.299e-05	0.000396432	4.70732e-05	0.000364609	6.51308e-06	2.07887e-05	3.65851e-05	0.000263968	0	3.28422e-07	5.91272e-06	0.001065	0.000136716	0.000161314	8.00725e-06	4.93452e-05	3.95309e-08	4.3139e-06	5.59429e-05	9.40371e-06	1.47009e-06	0.000336814	7.07814e-06	1.41333e-05	1.91392e-07	0.000251586	2.2417e-05	0.00191571	0.00262522	9.04186e-05	5.98751e-05	1.00115e-06	0.000611354	1.25581e-05	1.82623e-08	0.000687825	1.19655e-05	0.000680838	0.000555288	0.00362872	8.76639e-06	2.9332e-05	0	7.89266e-05
Totiviridae	4.29542e-06	0.00369813	4.18232e-06	0.000377966	0.000673811	1.299e-05	5.55005e-05	6.9738e-07	0	1.13979e-05	0	3.65851e-05	0.000351958	0.000249657	2.59453e-05	5.91272e-06	0.0411013	0.000303813	3.22627e-05	3.2029e-06	3.94762e-05	1.28476e-06	3.45112e-06	0.000361086	5.64223e-05	9.70262e-06	0.000367433	3.18516e-05	9.89329e-05	1.05266e-06	0.00013977	6.7251e-05	0.00029933	0.000875074	4.52093e-05	1.99584e-05	2.9089e-05	0.000829694	5.23252e-05	9.86164e-07	9.82608e-05	8.37584e-05	0.000907784	0.00014668	0.00106103	3.06824e-05	0.0021119	0.000162075	0.00047356
Tombusviridae	6.13632e-07	3.27268e-05	4.1199e-06	0.000548951	0.000725642	1.299e-05	7.92864e-06	3.4869e-07	0.000243072	1.62827e-06	1.03944e-05	1.82926e-05	8.79894e-05	0	0	2.32285e-06	0.000197223	1.51906e-05	0	0	9.86904e-06	9.88274e-09	1.72556e-06	2.03429e-05	9.40371e-06	8.82056e-07	0	0	1.41333e-05	0	2.7954e-05	2.2417e-05	0.00125718	0.000805068	0	6.65278e-06	1.11239e-07	0.000174672	0	0	0.000393043	1.79482e-05	0.000378243	0.00083817	0.000403192	8.76639e-06	0.00274254	0.000486224	7.89266e-05
Solemoviridae	6.13632e-06	0	3.68294e-06	0.000152986	0	0	0	0	0	0	0	0	0	0	0	6.33505e-07	7.88892e-05	0	0.000129051	1.60145e-06	0	0	8.62781e-07	5.08572e-06	0	0	0	0	0	4.78481e-08	0	0	0.000179598	0.000525045	0	0	5.56195e-08	8.73362e-05	0	0	9.82608e-05	2.99137e-06	0	4.19085e-05	0.000190985	8.76639e-06	1.4666e-05	0.000162075	3.94633e-05
Partitiviridae	5.86018e-05	0.0040363	3.18356e-06	0.000512954	0	3.89701e-05	0.000253717	3.4869e-07	0	0	2.07887e-05	0.000219511	8.79894e-05	0	7.88213e-07	2.11168e-07	0	0	4.83941e-05	4.80435e-06	1.97381e-05	1.97655e-08	1.9844e-05	5.59429e-05	3.76148e-05	2.94019e-07	6.12389e-05	3.53907e-06	7.06664e-05	1.43544e-07	8.38621e-05	0	0.000359195	0.000105009	0.000241116	2.66111e-05	5.45071e-06	0.000393013	0.000305579	3.65246e-09	0.000196522	5.98274e-06	7.56487e-05	0.000188588	0.000403192	0	0.0035785	0.000486224	0
Caulimoviridae	4.29542e-06	0.00139634	2.62175e-06	0.0022138	0.000764516	2.59801e-05	4.75719e-05	1.95267e-05	0	1.62827e-06	0.000426169	0.000128048	0.000175979	6.24142e-05	2.62738e-07	8.44674e-07	0.000236668	4.55719e-05	0.000241971	6.4058e-06	1.97381e-05	1.0871e-07	6.90225e-06	1.52572e-05	4.70186e-05	2.94019e-07	0.000122478	1.06172e-05	7.06664e-05	2.87088e-07	8.38621e-05	0.00179336	0.00113745	0.00241521	6.02791e-05	4.65695e-05	4.39394e-06	0.000218341	4.18602e-06	1.02269e-07	0.000589565	3.58964e-05	0.000529541	0.00022002	0.00159155	7.01311e-05	4.39979e-05	0.000324149	3.94633e-05
Anelloviridae	3.06816e-07	1.09089e-05	2.43448e-06	0.000989912	2.59158e-05	0	2.37859e-05	6.9738e-07	0.000243072	1.13979e-05	1.03944e-05	1.82926e-05	0	0.000124828	6.56844e-08	3.80103e-06	0	0	3.22627e-05	6.4058e-06	2.96071e-05	1.97655e-08	1.72556e-06	0.000239029	4.70186e-05	2.94019e-07	0	0	5.65331e-05	1.43544e-07	2.7954e-05	0.000179336	0.000658525	7.0006e-05	0	0.00206236	1.11239e-07	4.36681e-05	0	7.30492e-09	9.82608e-05	5.98274e-06	0.017021	0.000115248	0.000912486	0	0	0	0
Orthomyxoviridae	0	0.000949077	1.74783e-06	2.69976e-05	0.00124396	2.59801e-05	0.000340932	6.62511e-06	0.000364609	3.25654e-06	0	0	8.79894e-05	0	0	2.11168e-07	7.88892e-05	3.03813e-05	0	4.80435e-06	9.86904e-06	0	8.62781e-07	9.1543e-05	0	2.94019e-07	0	1.41563e-05	0	0	2.7954e-05	0	0.000838123	0.000140012	3.01395e-05	6.65278e-06	2.22478e-07	4.36681e-05	2.09301e-06	2.77587e-07	0	8.97411e-06	7.56487e-05	3.14314e-05	0.000509295	0.003077	2.9332e-05	0	0
Picornaviridae	3.06816e-07	0.0015927	1.68541e-06	0.00194383	3.88737e-05	0.0001299	1.58573e-05	5.57904e-06	0.00230919	3.25654e-06	1.03944e-05	3.65851e-05	0.00809503	0.00330795	0.999342	2.1328e-05	0.00209056	0.000607626	1.61314e-05	6.4058e-06	3.94762e-05	1.68007e-07	0.00114232	0.0014952	0	2.64617e-06	0.000367433	1.06172e-05	2.82666e-05	4.78481e-08	0.000335449	2.2417e-05	0.00101772	0.00136512	7.53489e-05	0.00121746	2.50288e-06	0.00152838	0	1.31489e-07	0.0285939	0.000538447	0.00900219	0.00014668	0.00146422	8.76639e-06	5.86639e-05	0.000648298	0.000276243
Sunviridae	0	0	1.62299e-06	0	0	0	7.92864e-06	0	0	0	0	0	0	0	0	0	0	0	0	0	0	3.16248e-07	0	0	0	0	0	0	0	0	0	0	0	0	0	0	0	0	0	0	0	0	0	2.09543e-05	0.000106103	0	1.4666e-05	0	0
Lipothrixviridae	0	9.81804e-05	1.56057e-06	0.000737934	0	0	0	5.57904e-06	0	0	0	3.65851e-05	0.000615926	0.000124828	6.56844e-08	0	0.000118334	1.51906e-05	0.00011292	6.4058e-06	2.96071e-05	2.96482e-08	8.62781e-07	0	9.40371e-06	0	6.12389e-05	3.53907e-06	8.47997e-05	1.43544e-07	8.38621e-05	2.2417e-05	0.000359195	0.00035003	0	1.33056e-05	2.22478e-07	0.000262009	0	7.30492e-09	0.000491304	0	0	9.42942e-05	0.000636618	4.3832e-06	0	0	7.89266e-05
Paramyxoviridae	7.36358e-06	0.000218179	1.31088e-06	0.00809928	0.000570148	0.000207841	0.00138751	3.27769e-05	0.000729217	2.4424e-05	5.19718e-05	0.000274389	0.000527937	0.000124828	9.85266e-07	7.17973e-06	0.000433891	0.000577244	0.000241971	2.24203e-05	0.000187512	1.97655e-07	8.36897e-05	0.000172914	5.64223e-05	4.99832e-06	0.00055115	2.12344e-05	0.000127199	1.43544e-07	0.000111816	0.000336255	0.00251437	0.0047254	0.000195907	0.000179625	2.44726e-06	0.00253275	2.51161e-05	6.72052e-07	0.00206348	0.000104698	0.00484152	0.000555288	0.00367117	6.57479e-05	0.000175992	0.00194489	7.89266e-05
Narnaviridae	3.06816e-07	0.000458175	9.98763e-07	0.0010889	1.29579e-05	1.299e-05	0	8.71726e-06	0	4.88481e-06	0	0	0.000175979	0	0	0	0	0.000106334	0	0	1.97381e-05	3.36013e-07	0	2.03429e-05	0	2.94019e-07	3.06194e-05	0	0	2.3924e-07	0	0	0.00029933	0.000560048	0	0	5.56195e-08	8.73362e-05	0	5.88046e-07	0.000393043	8.97411e-06	0.000151297	0.000104771	0.00036075	0.0234896	0.00522109	0.000162075	0.00035517
Alphaflexiviridae	0	1.09089e-05	9.98763e-07	0.000755933	3.88737e-05	0	0.00764321	5.57904e-06	0.000121536	0	2.07887e-05	0.000219511	0.000879894	0	3.94106e-07	2.11168e-07	7.88892e-05	0	3.22627e-05	1.60145e-06	1.97381e-05	0	3.45112e-06	1.01714e-05	9.40371e-06	3.52823e-06	0.000367433	0	0	9.56961e-08	0	2.2417e-05	0.00029933	0.000210018	1.50698e-05	3.32639e-05	8.89912e-07	0.00144105	2.09301e-06	7.30492e-09	9.82608e-05	2.99137e-06	0.000151297	8.3817e-05	0.000954927	0.00188477	2.9332e-05	0.000486224	7.89266e-05
Pithoviridae	3.06816e-07	9.81804e-05	9.3634e-07	0.00253777	2.59158e-05	5.19602e-05	0.000848365	1.53424e-05	0.000121536	3.25654e-06	0.00023907	3.65851e-05	8.79894e-05	0	0	4.22337e-07	0.00587725	0.00238493	1.61314e-05	1.44131e-05	1.97381e-05	0	4.3139e-06	0.000961201	2.82111e-05	0	6.12389e-05	1.06172e-05	4.23998e-05	9.56961e-08	8.38621e-05	6.7251e-05	0.000778257	0.000455039	0	2.66111e-05	3.72651e-06	0.000436681	0	1.09574e-08	0.000589565	0.000224353	0.000302595	0.000387654	0.00244037	3.06824e-05	0	0.000810373	0.00011839
Hytrosaviridae	9.20447e-07	0.00273814	8.73917e-07	0.0021958	0	2.59801e-05	0.000103072	2.09214e-06	0.000121536	0	0.000384591	0.000274389	0.00114386	0.000124828	1.97053e-07	8.44674e-07	3.94446e-05	3.03813e-05	0.000145182	1.60145e-06	0	1.97655e-08	1.72556e-06	8.13715e-05	1.88074e-05	2.05813e-06	3.06194e-05	2.47735e-05	9.89329e-05	4.78481e-08	0	2.2417e-05	0.000897989	0.00171515	0	2.66111e-05	6.67434e-07	0.000131004	0	1.82623e-08	0.000196522	8.97411e-06	0.000226946	0.00154014	0.00150666	4.3832e-06	2.9332e-05	0.000486224	0.00011839
Arenaviridae	3.68179e-06	0.00112362	8.73917e-07	0.00176384	1.29579e-05	1.299e-05	0.000356789	1.11581e-05	0.000121536	8.14135e-06	3.11831e-05	0	0	0	1.31369e-07	0	0.000118334	3.03813e-05	9.67882e-05	3.2029e-06	9.86904e-06	1.97655e-08	4.3139e-06	3.05143e-05	2.82111e-05	2.94019e-07	9.18583e-05	7.07814e-06	1.41333e-05	1.91392e-07	2.7954e-05	0.000112085	0.00155651	0.00647555	3.01395e-05	3.32639e-05	1.61297e-06	0.000218341	2.09301e-06	2.19148e-08	0.000589565	2.09396e-05	0.000378243	0.000471471	0.000721501	1.75328e-05	2.9332e-05	0	0.00011839
Rudiviridae	0	0.00071999	8.73917e-07	0.00252877	2.59158e-05	2.59801e-05	3.17146e-05	7.32249e-06	0.000850754	0	1.03944e-05	3.65851e-05	8.79894e-05	0	6.56844e-08	2.11168e-07	0.000118334	6.07626e-05	6.45255e-05	1.60145e-06	9.86904e-06	1.97655e-08	8.62781e-06	4.06858e-05	9.40371e-06	0	0.000122478	3.53907e-06	1.41333e-05	0	0	2.2417e-05	0.000359195	0.0011201	1.50698e-05	8.64862e-05	2.78098e-07	0.000174672	2.09301e-06	3.65246e-09	0.000294782	3.58964e-05	0.000907784	0.000167634	0.00101859	0	1.4666e-05	0.000324149	3.94633e-05
Secoviridae	1.84089e-05	0.0020727	6.86649e-07	0.00078293	0.000103663	7.79403e-05	1.58573e-05	2.78952e-06	0	0	0.000509324	0.000347559	0.000351958	6.24142e-05	1.31369e-07	2.32285e-06	0.000236668	0.000151906	1.61314e-05	6.4058e-06	5.92142e-05	1.48241e-07	5.17668e-06	0.000178	2.82111e-05	8.82056e-07	0.000122478	2.12344e-05	5.65331e-05	1.43544e-07	2.7954e-05	0	0.00137692	0.0023452	4.52093e-05	0.000113097	3.39279e-06	0.000131004	0	1.46098e-08	0.000491304	0.000125638	0.000453892	0.000104771	0.00362872	1.75328e-05	1.4666e-05	0.000162075	3.94633e-05
Closteroviridae	3.68179e-06	0.00116726	6.86649e-07	0.00273576	3.88737e-05	0	1.58573e-05	5.09088e-05	0.00206612	3.25654e-06	4.15774e-05	3.65851e-05	0.000175979	6.24142e-05	3.94106e-07	6.33505e-07	3.94446e-05	9.11439e-05	8.06569e-05	1.28116e-05	0.000256595	6.91792e-08	8.62781e-06	3.05143e-05	3.76148e-05	5.88038e-07	0.000122478	1.76954e-05	7.06664e-05	1.43544e-07	5.59081e-05	0.000201753	0.00592672	0.00287024	0.000286326	5.98751e-05	2.22478e-07	0.00161572	0	2.92197e-08	0.000393043	4.18792e-05	0	0.000303837	0.00263136	4.82152e-05	7.33299e-05	0.000324149	7.89266e-05
Bromoviridae	0.0021517	1.09089e-05	6.86649e-07	0.00659641	1.29579e-05	0	2.37859e-05	6.9738e-07	0.000243072	3.25654e-06	2.07887e-05	1.82926e-05	8.79894e-05	6.24142e-05	5.91159e-07	2.11168e-07	0.000591669	1.51906e-05	3.22627e-05	6.4058e-06	1.97381e-05	1.97655e-08	1.72556e-05	1.52572e-05	1.88074e-05	2.94019e-07	3.06194e-05	4.24689e-05	2.82666e-05	1.91392e-07	0	0	0.000538793	0.00367531	6.02791e-05	1.33056e-05	5.56195e-08	4.36681e-05	0	3.83508e-07	0.000589565	2.09396e-05	0.000226946	8.3817e-05	0.000297089	8.76639e-06	0	0.000324149	3.94633e-05
Ackermannviridae	2.20907e-05	0.00173452	5.61804e-07	0.00403164	0.00134762	6.49502e-05	7.92864e-06	2.96387e-05	0.0116675	9.76962e-06	3.11831e-05	0.000329266	0.000263968	0.000187243	2.62738e-07	1.47818e-06	0.000710003	0.000379766	1.61314e-05	2.56232e-05	0.000128297	9.88274e-08	2.15695e-05	4.57715e-05	9.40371e-06	1.47009e-06	6.12389e-05	5.66251e-05	0.000381598	4.30633e-07	0.000838621	0.0030263	0.00365182	0.00290525	7.53489e-05	1.33056e-05	4.06022e-06	0.000480349	6.06973e-05	4.01771e-08	0.00422521	3.58964e-05	0.000605189	0.000670536	0.00201596	2.1916e-05	2.9332e-05	0.000648298	0.000197316
Mesoniviridae	6.13632e-07	0	5.61804e-07	0.00458959	1.29579e-05	1.299e-05	1.58573e-05	1.67371e-05	0	0	3.11831e-05	0	0	0	0	6.33505e-06	7.88892e-05	1.51906e-05	4.83941e-05	1.60145e-06	9.86904e-06	9.88274e-09	8.62781e-07	2.54286e-05	9.40371e-06	0	6.12389e-05	3.53907e-06	0	0	0	8.9668e-05	0.000598659	0.000315027	0	1.99584e-05	1.66859e-07	0.000174672	2.09301e-06	7.30492e-09	9.82608e-05	8.97411e-06	7.56487e-05	0.000398131	0.000806383	1.75328e-05	0	0	7.89266e-05
Tospoviridae	6.13632e-07	0.00107998	4.36959e-07	0.00218681	1.29579e-05	2.59801e-05	1.58573e-05	5.57904e-06	0	3.25654e-06	1.03944e-05	1.82926e-05	8.79894e-05	6.24142e-05	0	1.90052e-06	3.94446e-05	0.000258241	8.06569e-05	0	0	4.3484e-07	2.7609e-05	3.56e-05	0	2.94019e-07	0	7.07814e-06	4.23998e-05	9.56961e-08	0	0.000201753	0.000718391	0.00133011	0	5.98751e-05	5.56195e-08	0.000393013	8.99994e-05	1.09574e-08	9.82608e-05	8.97411e-06	0.000453892	0.000115248	0.00114591	1.31496e-05	1.4666e-05	0.000972447	0.000434096
Hypoviridae	0	0.00185452	3.74536e-07	0.000143987	0	3.89701e-05	0	3.4869e-07	0.000121536	4.88481e-06	1.03944e-05	0	0	0	1.31369e-07	8.44674e-07	0.000276112	3.03813e-05	0.000274233	0	0	6.91792e-08	1.72556e-06	2.54286e-05	9.40371e-06	5.88038e-07	0.000122478	7.07814e-06	1.41333e-05	0	2.7954e-05	0	0.000179598	0.000385033	1.50698e-05	6.65278e-06	3.33717e-07	0.00069869	2.09301e-06	2.92197e-08	9.82608e-05	1.19655e-05	0.000378243	5.23856e-05	0.000212206	4.3832e-06	0	0.000648298	0
Nimaviridae	6.13632e-07	1.09089e-05	3.74536e-07	0.00468858	1.29579e-05	1.299e-05	7.92864e-06	7.67119e-06	0	4.88481e-06	0.0012889	0	0	6.24142e-05	6.56844e-08	1.26701e-06	3.94446e-05	0	3.22627e-05	3.2029e-06	1.97381e-05	1.97655e-08	0	2.03429e-05	1.88074e-05	5.88038e-07	3.06194e-05	0	1.41333e-05	4.78481e-08	2.7954e-05	0	0.000897989	0.00101509	0.000241116	6.65278e-06	1.66859e-07	4.36681e-05	2.09301e-06	0	0.000196522	2.69223e-05	0.000226946	8.3817e-05	0.00201596	4.3832e-06	0.00148126	0	3.94633e-05
Circoviridae	1.84089e-06	7.63625e-05	3.12113e-07	0.00078293	0	1.299e-05	0.00181566	6.27642e-06	0	1.62827e-06	0	0.000530485	0	0	0	0.000355608	3.94446e-05	0	9.67882e-05	8.00725e-06	1.97381e-05	1.97655e-08	1.72556e-06	0.00161726	1.88074e-05	5.88038e-07	6.12389e-05	1.06172e-05	4.23998e-05	2.3924e-07	2.7954e-05	0	0.000538793	0.00322027	1.50698e-05	0.000904779	0	8.73362e-05	3.76742e-05	1.46098e-08	0.000196522	0	0.00113473	5.23856e-05	0.00106103	2.62992e-05	0.000131994	0.000162075	3.94633e-05
Nanoviridae	0	7.63625e-05	2.49691e-07	0.000386966	0	0	7.92864e-06	4.53297e-06	0.000121536	0	0	0	0	0	0	0	0	0	0	0	9.86904e-06	9.88274e-09	0	0	0	0	0	0	0	0	0	0	5.98659e-05	0	0	0	0	4.36681e-05	0	0	0	2.99137e-06	0	2.09543e-05	0.000169765	0	0	0	0
Parvoviridae	3.68179e-06	4.36357e-05	2.49691e-07	0.00139488	0.00055719	5.19602e-05	1.58573e-05	8.36857e-06	0	0	2.07887e-05	3.65851e-05	0	0.000124828	1.31369e-07	2.95636e-06	3.94446e-05	1.51906e-05	8.06569e-05	3.2029e-06	2.96071e-05	9.88274e-09	1.72556e-06	0	1.88074e-05	1.76411e-06	3.06194e-05	7.07814e-06	2.82666e-05	4.78481e-08	8.38621e-05	6.7251e-05	0.000658525	0.000875074	1.50698e-05	0	5.56195e-08	0.000262009	1.67441e-05	1.09574e-08	0.000196522	1.19655e-05	7.56487e-05	0.000104771	0.00159155	8.76639e-06	1.4666e-05	0.000324149	0
Polycipiviridae	3.06816e-07	0	2.49691e-07	5.39952e-05	0	0	0	2.78952e-06	0	0	0	1.82926e-05	0	0	0	0	0	0	0	0	0	9.88274e-09	2.58834e-06	5.08572e-06	0	0	0	0	0	0	0	0	5.98659e-05	0.000105009	0	0	3.33717e-07	0	0	3.65246e-09	0	0	7.56487e-05	1.04771e-05	8.48824e-05	8.76639e-06	1.4666e-05	0	7.89266e-05
Astroviridae	9.20447e-07	3.27268e-05	1.87268e-07	0.00239379	0	1.299e-05	0	0	0	1.62827e-06	0	1.82926e-05	0	0	1.97053e-07	0	0	3.03813e-05	1.61314e-05	3.2029e-06	2.96071e-05	2.37186e-07	0.000100083	0	0	2.94019e-07	0	0	4.23998e-05	4.78481e-08	5.59081e-05	0	0.00137692	0.000280024	0	0	0	4.36681e-05	0	0	9.82608e-05	2.99137e-06	0	0.000827693	0.00118835	4.3832e-06	0	0.000162075	0
Luteoviridae	1.41135e-05	2.18179e-05	1.87268e-07	0.0011429	0	1.299e-05	7.92864e-06	0.000147496	0	0	1.03944e-05	0	0.000175979	0	1.31369e-07	4.85687e-05	0.000394446	4.55719e-05	3.22627e-05	0	1.97381e-05	0	0	0.00102223	0.00110023	0	0	3.53907e-06	0	0	0	0	0.000419061	0.000385033	4.52093e-05	2.66111e-05	5.56195e-08	0.00262009	0	3.65246e-09	0.0382234	2.69223e-05	0.000151297	8.3817e-05	0.000466853	0	2.9332e-05	0.290113	0.00307814
Nairoviridae	0	1.09089e-05	1.87268e-07	0.000908919	2.59158e-05	1.299e-05	1.58573e-05	4.88166e-06	0	0	0	0	0.000351958	0	6.56844e-08	3.58986e-06	7.88892e-05	1.51906e-05	0.000193576	1.60145e-06	9.86904e-06	4.94137e-08	2.58834e-06	5.08572e-06	1.88074e-05	2.94019e-07	0.000122478	7.43205e-05	1.41333e-05	1.43544e-07	0	0.000179336	0.00185584	0.000560048	0	1.99584e-05	2.22478e-07	0.000567686	6.27903e-06	7.30492e-09	0.000294782	2.99137e-06	0.000151297	0.000104771	0.00110347	0.00110457	4.39979e-05	0	0
Hantaviridae	0	1.09089e-05	1.87268e-07	0.00044996	1.29579e-05	3.89701e-05	0.000420218	6.9738e-06	0.000121536	1.62827e-06	4.15774e-05	0	0	6.24142e-05	6.56844e-08	3.58986e-06	0.000197223	1.51906e-05	4.83941e-05	6.4058e-06	2.96071e-05	5.33668e-07	3.45112e-06	2.03429e-05	0	8.82056e-07	0	0	0	1.43544e-07	2.7954e-05	4.4834e-05	0.00173611	0.000315027	3.01395e-05	3.32639e-05	1.22363e-06	0.00117904	0	3.65246e-09	9.82608e-05	8.37584e-05	0.000680838	8.3817e-05	0.000572956	1.31496e-05	0	0	3.94633e-05
Fimoviridae	3.06816e-07	0	1.87268e-07	0.00103491	0	0	0.000166501	3.13821e-06	0	0	2.07887e-05	0	8.79894e-05	0	0	0	3.94446e-05	0	0	1.60145e-06	0	0	0	5.08572e-06	2.82111e-05	5.88038e-07	0	0	7.06664e-05	4.78481e-08	0.000111816	0	0.00119732	0.000455039	0	3.32639e-05	2.78098e-07	0.000174672	0	0	0.000196522	0.000149568	7.56487e-05	4.19085e-05	0.00114591	8.76639e-06	2.9332e-05	0	3.94633e-05
Pneumoviridae	0	0	1.87268e-07	0.000647942	0.0004924	2.59801e-05	1.58573e-05	2.78952e-06	0.000121536	0	0	3.65851e-05	8.79894e-05	6.24142e-05	1.31369e-07	6.75739e-06	7.88892e-05	4.55719e-05	1.61314e-05	1.60145e-06	9.86904e-06	9.88274e-09	2.58834e-06	1.52572e-05	3.76148e-05	0.0108763	0.000183717	1.41563e-05	4.23998e-05	4.78481e-07	2.7954e-05	4.4834e-05	0.000598659	0.000455039	0.000256186	7.31806e-05	0.0364212	0.000567686	1.0465e-05	7.30492e-08	0.00206348	0.0252023	0.00166427	0.000314314	0.000657839	0.0109273	0.00036665	0.000648298	0.00035517
Benyviridae	0	0	1.87268e-07	8.9992e-06	0	0	0	0	0	0	0	0	0	0	0	0	0	0	0	0	0	9.88274e-09	8.62781e-07	0	0	0	0	0	0	0	0	2.2417e-05	0.000179598	7.0006e-05	0	0	0	0	0	3.65246e-09	0	0	7.56487e-05	3.14314e-05	2.12206e-05	0	0	0	0
Amalgaviridae	0	0	1.87268e-07	4.4996e-05	0	0	0	3.4869e-07	0	0	0	0	0	0	0	0	7.88892e-05	0	1.61314e-05	0	0	9.88274e-09	1.29417e-05	0	1.88074e-05	0	0	0	0	0	2.7954e-05	2.2417e-05	0	3.5003e-05	0	1.33056e-05	0	8.73362e-05	0	0	9.82608e-05	0	7.56487e-05	1.04771e-05	0.000106103	0	0	0	0
Asfarviridae	2.14771e-06	0.000763625	1.24845e-07	0.00346469	0.000401695	1.299e-05	7.92864e-06	5.92773e-06	0.000121536	1.62827e-06	3.11831e-05	5.48777e-05	0.00475143	0	1.31369e-07	0	0.000118334	0.0229531	0.000451678	0	0	2.86599e-07	4.3139e-06	3.56e-05	2.82111e-05	5.88038e-07	3.06194e-05	1.06172e-05	2.82666e-05	9.56961e-08	5.59081e-05	0.000201753	0.00149665	0.00150513	9.04186e-05	1.99584e-05	3.89337e-07	8.73362e-05	0	2.19148e-08	0.000687825	2.3931e-05	0.000756487	0.000335268	0.00169765	5.69816e-05	7.33299e-05	0	0.000276243
Arteriviridae	2.14771e-06	1.09089e-05	1.24845e-07	0.00304173	1.29579e-05	0	7.92864e-06	0.000350085	0	0	1.03944e-05	1.82926e-05	0	0	0	5.91272e-06	0	1.51906e-05	1.61314e-05	0	0	6.91792e-08	8.62781e-07	5.08572e-06	9.40371e-06	0	3.06194e-05	7.07814e-06	2.82666e-05	0	8.38621e-05	0	0.000598659	0.00094508	0	6.65278e-06	0	4.36681e-05	0	0	0.000393043	2.99137e-06	0.000151297	0.000440039	0.0299847	0	0.000967955	0.000162075	3.94633e-05
Caliciviridae	0	1.09089e-05	1.24845e-07	0.00067494	0.000362821	1.299e-05	7.92864e-06	6.9738e-07	0	0	0.000873126	0	0	0	0	2.11168e-07	0.0211029	0.00192921	1.61314e-05	1.60145e-06	5.92142e-05	9.88274e-09	8.62781e-07	0.00107309	0	0	6.12389e-05	0	4.23998e-05	4.78481e-08	0	0.000112085	0.000419061	0.000525045	6.02791e-05	3.32639e-05	5.00576e-07	0.000218341	4.18602e-06	0	0.000491304	0.000185465	0.000151297	4.19085e-05	0.000254647	0.000977453	0	0.000486224	0
Malacoherpesviridae	0	0	1.24845e-07	0.000710937	0	9.09303e-05	0.000436075	6.27642e-06	0.000243072	9.76962e-06	0.00213084	0.000878043	0	0.000124828	0	1.90052e-06	0.000276112	1.51906e-05	8.06569e-05	3.2029e-06	2.96071e-05	1.97655e-08	1.72556e-06	5.08572e-06	2.82111e-05	5.88038e-06	6.12389e-05	2.83126e-05	7.06664e-05	8.13417e-07	0	0	0.00029933	0.00129511	7.53489e-05	1.33056e-05	5.56195e-08	0.000218341	4.18602e-06	7.30492e-09	9.82608e-05	2.99137e-06	0.000453892	4.19085e-05	0.000530515	0	0	0.000162075	3.94633e-05
Bornaviridae	0	0	1.24845e-07	9.89912e-05	0	0	0	0	0	0	0	0	8.79894e-05	0	6.56844e-08	2.11168e-07	0	0	0	0	9.86904e-06	0	8.62781e-07	2.03429e-05	9.40371e-06	0	0	3.53907e-06	0	4.78481e-08	2.7954e-05	0	0.000119732	7.0006e-05	9.04186e-05	6.65278e-06	1.83544e-06	0	0	0	0	3.88878e-05	0	1.04771e-05	0.000297089	0	0	0	0
Genomoviridae	0	0	1.24845e-07	0.000134988	0	1.299e-05	1.58573e-05	1.74345e-06	0	0	0	1.82926e-05	8.79894e-05	0	0	2.11168e-07	0	0	4.83941e-05	1.60145e-06	9.86904e-06	1.97655e-08	8.62781e-07	1.52572e-05	0	0	0	3.53907e-06	0	0	2.7954e-05	0	0.000119732	0	1.50698e-05	6.65278e-06	2.78098e-07	0	2.09301e-06	7.30492e-09	9.82608e-05	1.19655e-05	7.56487e-05	5.23856e-05	0.000169765	4.3832e-06	0	0	0
Betaflexiviridae	0.00225418	0.000174543	6.24227e-08	0.00241179	0.00277299	1.299e-05	0.0011893	0.00165767	0.000243072	1.62827e-06	8.31549e-05	0.000658533	8.79894e-05	0	0	2.44955e-05	0.0205112	3.03813e-05	0.000290365	4.80435e-06	3.94762e-05	4.94137e-08	8.62781e-06	3.05143e-05	0.000197478	0	9.18583e-05	3.53907e-06	1.41333e-05	7.65569e-07	2.7954e-05	0.000112085	0.000658525	0.035878	0.000165768	7.31806e-05	2.22478e-06	0.00183406	8.37204e-06	1.2601e-06	0.00176869	8.97411e-06	0.000378243	0.000953419	0.0120321	6.13648e-05	0.00846227	0.000972447	0.000197316
Inoviridae	2.76134e-06	1.09089e-05	6.24227e-08	0.000305973	0.000932969	0	7.92864e-06	6.9738e-07	0	4.88481e-06	1.03944e-05	0	0	0	0	0	0	0	0	0	0	0	0	0	0	0	0	0	0	0	0	2.2417e-05	0.000179598	0.00035003	7.53489e-05	1.99584e-05	0	0	2.72091e-05	6.24571e-07	0	1.19655e-05	0	5.23856e-05	0.000190985	0.003077	0	0	0
Marnaviridae	0	1.09089e-05	6.24227e-08	0.000251978	0	0	0	3.83559e-06	0	0	0	1.82926e-05	0	0	6.56844e-08	2.11168e-07	0	0	0	0	9.86904e-06	0	0	0	0	2.94019e-07	0	0	1.41333e-05	0	2.7954e-05	0	0.000179598	3.5003e-05	0	6.65278e-06	0	0	2.09301e-06	7.30492e-09	0	0	0	1.04771e-05	0.000127324	0	1.4666e-05	0	0
Cystoviridae	0	0	6.24227e-08	0.00022498	0	0	0	0	0	0	0	7.31703e-05	0	0	0	0	0	0	0	0	0	0	8.62781e-07	0	0	0	0	3.18516e-05	8.47997e-05	0	0.000111816	0.000358672	0	0.000105009	4.52093e-05	6.65278e-06	0	0	0	0	9.82608e-05	4.48705e-05	0	0	0.000127324	0	0	0	0
Ampullaviridae	0	0	6.24227e-08	0.000458959	0	0	7.92864e-06	1.04607e-06	0.000486145	0	0	5.48777e-05	8.79894e-05	0	0	0	0	0	1.61314e-05	3.2029e-06	0	1.97655e-08	2.58834e-06	5.08572e-06	0	2.94019e-07	3.06194e-05	0	4.23998e-05	4.78481e-08	2.7954e-05	0	0.000119732	0.000875074	3.01395e-05	6.65278e-06	0	4.36681e-05	0	1.09574e-08	0	2.99137e-06	0	0.000481948	8.48824e-05	0	0	0	0
Pleolipoviridae	0	0	6.24227e-08	0.000233979	0	0	0	0	0	0	0	1.82926e-05	0	0	0	0	0	1.51906e-05	0	0	0	0	0	5.08572e-06	0	0	0	7.07814e-06	0	0	0	0	0	0.000140012	3.01395e-05	6.65278e-06	0	0	0	3.65246e-09	0	0	0.000756487	2.09543e-05	2.12206e-05	0.00168753	0	0	0
Plasmaviridae	0	0	6.24227e-08	0.000251978	2.59158e-05	0	0	0	0	0	0	0	0	0	0	0	0.000157778	0	0	0	0	0	0	0	0	0	0	0	0	0	0	0	5.98659e-05	7.0006e-05	0	0	0	0	0	0	0	0	0	0	2.12206e-05	0	0	0	0
Deltaflexiviridae	0	0	6.24227e-08	0	0	0	0	0	0	0	0	0	0	0	0	0	0	0	0	0	0	0	0	0	0	0	0	0	0	0	0	0	0	0	1.50698e-05	0	0	0	0	0	0	0	0	0	6.36618e-05	0	1.4666e-05	0	0
Picobirnaviridae	3.06816e-07	0.00375267	0	0.000746934	0	0	0	0	0	0	0	0	0.000175979	0	0	0.00138928	0.000355002	0	0	0	0	0	0	0.003916	0.000159863	0	0.000489911	0	0	5.74177e-07	0.00013977	0	0.0123324	0.000140012	0	0.00236839	0	0.00152838	0	7.52407e-07	0.000491304	0	0.00922914	1.04771e-05	0.0702614	0	0	0.335981	0
Filoviridae	3.06816e-07	0.000632718	0	0.00079193	1.29579e-05	1.299e-05	0	4.18428e-06	0	0	1.03944e-05	5.48777e-05	0	0	0	2.11168e-07	0	1.51906e-05	0.00279073	0	9.86904e-06	0	0	5.08572e-06	9.40371e-06	2.94019e-07	3.06194e-05	2.83126e-05	1.41333e-05	0	0.000111816	0	0.000239464	0.000175015	6.02791e-05	0	0	4.36681e-05	0	0	0.000196522	5.98274e-06	0.000378243	2.09543e-05	0.000424412	0	1.4666e-05	0.00356564	3.94633e-05
Phasmaviridae	0	0.000599991	0	0.000377966	0	0	0.00029336	0	0	0	0	0	0	0	0	0	3.94446e-05	0.000136716	0	0	0	0	8.62781e-07	5.08572e-06	0	2.94019e-07	0	0	1.41333e-05	1.91392e-07	0	0	0.000239464	0.000770065	0	0	5.56195e-08	8.73362e-05	0	0	0	0	7.56487e-05	3.14314e-05	0.000190985	4.3832e-06	0	0	0
Fuselloviridae	4.90905e-06	0.000381813	0	8.09928e-05	0	3.89701e-05	1.58573e-05	2.78952e-06	0.000243072	0	0	0	8.79894e-05	0	6.56844e-08	8.44674e-07	0	0	8.06569e-05	4.80435e-06	4.93452e-05	9.88274e-09	2.58834e-06	3.05143e-05	9.40371e-06	1.76411e-06	6.12389e-05	0	0	1.91392e-07	2.7954e-05	0	0.000359195	0.000175015	0	1.33056e-05	1.66859e-07	0.000174672	8.37204e-06	0	9.82608e-05	8.97411e-06	0.000680838	0.000125726	0.000403192	0	0	0	0
Smacoviridae	0	7.63625e-05	0	0.000521954	0	1.299e-05	1.58573e-05	0	0	0	1.03944e-05	1.82926e-05	0	0	0	0	0	0	3.22627e-05	1.60145e-06	0	9.88274e-09	8.62781e-07	1.52572e-05	9.40371e-06	0	3.06194e-05	7.07814e-06	0	4.78481e-08	0	6.7251e-05	5.98659e-05	7.0006e-05	4.52093e-05	0	0	8.73362e-05	0	0	9.82608e-05	2.99137e-06	0	1.04771e-05	0.000106103	3.94488e-05	0	0	0
Turriviridae	0	6.54536e-05	0	8.9992e-06	0	0	7.13578e-05	2.44083e-06	0	0	0	0	0	0	0	0	7.88892e-05	0	0	0	0	0	0	0	0	0	0	7.07814e-06	0	0	0	0	0.000119732	0.000210018	0	0	5.56195e-08	0	0	0	0.000196522	0	0	1.04771e-05	0.000127324	0	0	0.000162075	0
Tectiviridae	0	5.45447e-05	0	0.00010799	0	0	0	0	0	0	0	0	0	0	6.56844e-08	0	0	0	0	0	0	0	0	5.08572e-06	0	0	0	0	0	4.78481e-08	0	0	0.00029933	0.000140012	3.01395e-05	0	0	0	0	9.86164e-08	0.000393043	2.99137e-06	0	6.28628e-05	4.24412e-05	0	1.4666e-05	0	0
Nyamiviridae	0	1.09089e-05	0	0.00010799	0	0	1.58573e-05	0	0	0	1.03944e-05	0	0	6.24142e-05	0	2.11168e-07	0.000197223	0	1.61314e-05	0	0	0	0	0	0	2.94019e-07	0	3.53907e-06	1.41333e-05	0	0	2.2417e-05	0	0	3.01395e-05	0	5.56195e-08	0.000218341	8.58134e-05	0	9.82608e-05	2.99137e-06	0.000151297	3.14314e-05	0.00033953	0	1.4666e-05	0	0
Megabirnaviridae	0	1.09089e-05	0	0	0	0	0	2.78952e-06	0	0	0	0	0	0	0	0	0	0	0	0	0	0	0	0	0	0	0	0	0	0	0	0	5.98659e-05	0	0	0	5.56195e-08	0	0	3.65246e-09	0	2.99137e-06	0	1.04771e-05	0	0	0	0	0
Alphasatellitidae	4.60224e-06	0	0	2.69976e-05	0	0	0	0	0	0	0	0	0	0	0	0	0	0	0	0	0	0	0	0	0	2.94019e-07	0	0	0	0	0	0	0	0.000140012	0	0	0	4.36681e-05	0	0	0	0	0	1.04771e-05	0.000169765	0	0	0	0
Carmotetraviridae	3.06816e-07	0	0	0	0	0	0	0	0	0	0	0	0	0	0	0	0	0	0	0	0	0	0	0	0	0	0	0	0	0	0	0	0	3.5003e-05	0	0	0	0	0	0	0	0	0	0	0	0	0	0	0
Quadriviridae	3.06816e-07	0	0	0	0	0	0	0	0	1.62827e-06	0	0	0	0	0	0	0	0	0	0	0	0	0	0	0	0	0	0	0	0	0	0	0	0	1.50698e-05	0	0	0	2.09301e-06	0	0	0	0	0	0	0	0	0	0
Hepadnaviridae	0	0	0	1.79984e-05	0	0.000181861	1.58573e-05	3.4869e-07	0	1.7911e-05	9.35493e-05	5.48777e-05	0.000791905	0.00230932	0	0	0.000197223	9.11439e-05	3.22627e-05	4.32392e-05	9.86904e-06	3.95309e-08	6.90225e-06	1.01714e-05	0.000122248	2.64617e-06	0.000183717	7.78596e-05	0.000593598	1.91392e-07	0.000195678	0	0.000538793	0.000140012	7.53489e-05	1.33056e-05	5.56195e-08	0.000131004	2.09301e-06	7.30492e-09	9.82608e-05	8.97411e-06	0	8.3817e-05	6.36618e-05	4.3832e-06	4.39979e-05	0	0
Tolecusatellitidae	0	0	0	0	0	0	7.92864e-06	3.4869e-07	0	1.62827e-06	0	1.82926e-05	0	0	0	4.85687e-06	3.94446e-05	0	0	1.60145e-06	9.86904e-06	0	0	1.01714e-05	0	0	3.06194e-05	0	2.82666e-05	0	0	0	5.98659e-05	0	0	0	0	0	2.09301e-06	0	0	2.99137e-06	0	0	0.000275868	0	0	0	0
Globuloviridae	0	0	0	0	0	0	0	0	0	0	0	0	0	0	0	0	0	0	0	0	0	9.88274e-09	0	0	0	0	0	0	1.41333e-05	0	2.7954e-05	0	0	0	0	0	0	8.73362e-05	0	0	9.82608e-05	0	0	3.14314e-05	0.000127324	0	0	0	7.89266e-05
Corticoviridae	0	0	0	8.9992e-06	0	0	0	0	0	0	0	0	0	0	0	0	0	0	0	0	9.86904e-06	0	0	0	0	0	0	0	0	0	0	4.4834e-05	0	0	0	0	0	0	0	0	0	0	0	0	2.12206e-05	0	0	0	0
Bidnaviridae	0	0	0	6.29944e-05	0	0	0	0	0	1.62827e-06	0	0	0	0	0	0	0	0	0	1.60145e-06	9.86904e-06	0	0	0	0	0	0	3.53907e-06	0	0	0	0	0.000179598	0	0	0	0	0	0	0	0	0	0	0	4.24412e-05	0	1.4666e-05	0	0
Fusariviridae	0	0	0	0.00011699	0	0	0	0	0.000121536	0	0	0	8.79894e-05	0	0	0	0	0	0	0	0	0	0	5.08572e-06	0	0	0	0	0	0	0	0	0.000119732	0.000455039	1.50698e-05	1.33056e-05	0	0	0	0	0	0	0	2.09543e-05	0.000127324	0	0	0.000486224	0
Aspiviridae	0	0	0	0.000134988	0	0	0	0	0	0	0	0	0	0	0	0	0	0	0	0	0	0	0	0	0	0	0	0	0	0	2.7954e-05	0	0.000119732	3.5003e-05	0	0	0	0	0	0	0	0	0	1.04771e-05	0.000636618	0	0	0	0
Solinviviridae	0	0	0	1.79984e-05	0	0	0	0	0	0	1.03944e-05	0	0	0	0	0	0	0	1.61314e-05	1.60145e-06	0	0	8.62781e-07	0	9.40371e-06	0	0	0	0	0	0	0	0	0.000770065	0	0	0	0	0	0	9.82608e-05	0	7.56487e-05	2.09543e-05	6.36618e-05	0	0	0	0
Togaviridae	0	0	0	9.89912e-05	0	1.299e-05	0	5.23035e-06	0	1.62827e-06	0	1.82926e-05	0	0	0	0	3.94446e-05	0	0	0	0	0	0	5.08572e-06	2.82111e-05	0	0	3.53907e-06	0	4.78481e-08	2.7954e-05	2.2417e-05	0	0.000385033	0	0	1.66859e-07	0	2.09301e-06	3.65246e-09	0	2.99137e-06	0	6.28628e-05	0.000148544	8.76639e-06	0	0.000162075	0
Birnaviridae	0	0	0	0.0011789	0	0	0	0	0.000243072	0	0	0	0	0	0	0	0	0	0	0	0	0	0	0	0	0	0	0	0	0	0	0	0	0.000105009	0	0	0	0	0	0	9.82608e-05	0	0	2.09543e-05	0	0	0	0	7.89266e-05
Nodaviridae	0	0	0	0	0	0	1.58573e-05	0	0	0	0	0.000402437	0	0	0	0	3.94446e-05	0	0	0	0	0	1.72556e-06	1.52572e-05	0	0	0	3.53907e-06	0	0	0	0	0	3.5003e-05	0	0	5.56195e-08	0.000131004	0	0	0	2.99137e-06	0	3.14314e-05	2.12206e-05	8.76639e-06	0	0	0
Leviviridae	0	0	0	0	0	0.000571562	7.92864e-06	0	0.000243072	0	1.03944e-05	0	0	0.000686556	0	6.12388e-06	0.000197223	0.193331	4.83941e-05	0	0	9.88274e-09	0	0	0	0	0	0	0	0	0	0	0	3.5003e-05	3.01395e-05	1.33056e-05	1.22363e-06	0.000262009	0	2.81239e-07	9.82608e-05	0	0	0	6.36618e-05	4.3832e-06	0.00175992	0	0.835083
Sphaerolipoviridae	0	0	0	0.000323971	0	0	4.75719e-05	0	0	0	0	0	0.000439947	0	3.28422e-07	2.11168e-07	0	0	1.61314e-05	1.60145e-06	0	0	0	5.08572e-06	9.40371e-06	3.23421e-06	0	0	0	0	0	0	0	0.000315027	1.50698e-05	6.65278e-06	3.89337e-07	8.73362e-05	6.48833e-05	6.17266e-07	0	0	0.000226946	0	6.36618e-05	0.00240637	8.79959e-05	0.000162075	0
Portogloboviridae	0	0	0	8.9992e-06	0	0	0	0	0	0	0	0	0	0	0	0	0	0	0	0	0	9.88274e-09	0	5.08572e-06	0	0	0	0	0	0	0	0	0.000119732	3.5003e-05	0	0	0	0	0	0	0	0	0	5.23856e-05	2.12206e-05	0	0	0	3.94633e-05
Roniviridae	0	0	0	0.000476958	0	0	0	6.9738e-07	0	0	1.03944e-05	0	0	0	0	0	0	0	0	0	0	9.88274e-09	0	0	0	0	0	0	0	0	0	0	0.000119732	0	0	0	0	4.36681e-05	0	0	0	2.99137e-06	0	0	0.000127324	0	0	0.000162075	0
Tristromaviridae	0	0	0	0	0	0	0	0	0	0	0	1.82926e-05	0	0	0	1.90052e-06	0	0	0	0	0	0	0	0	0	0	0	3.53907e-06	0	0	0	0	0	0	0	0	0	0	0	0	0	0	0	1.04771e-05	0	0	0	0	0
Alphatetraviridae	0	0	0	0	1.29579e-05	0	7.92864e-06	0	0	0	0	0	0	0	0	0	0	0	0	0	0	0	0	0	2.82111e-05	0	0	0	0	0	0	0	5.98659e-05	0	0	4.65695e-05	0	0	0	0	0	0	0	0	2.12206e-05	0	0	0	0
Hepeviridae	0	0	0	8.9992e-06	0	0	7.92864e-06	0	0	0	0	0	0	0	0	0	3.94446e-05	0	0	0	0	0	2.84718e-05	5.08572e-06	0	0	0	3.53907e-06	0	0	0	0	5.98659e-05	0	0	6.65278e-06	0	0	0	0	0	0	0.000302595	1.04771e-05	8.48824e-05	0	0	0	0
Bacilladnaviridae	0	0	0	6.29944e-05	0	0	0	0	0	0	0	0	8.79894e-05	0	0	0	0	0	0	0	0	0	0	0	0	0	0	0	0	0	0	0	5.98659e-05	0	0	6.65278e-06	0	0	0	0	0	0	0	2.09543e-05	0.000148544	0	1.4666e-05	0	3.94633e-05
Mymonaviridae	0	0	0	3.59968e-05	0	0	0	0	0	0	0	0	0	0	0	0	0	0	0	0	0	0	0	5.08572e-06	0	0	0	0	0	0	0	0	0	0	0	0	0	0	0	0	0	0	0	1.04771e-05	6.36618e-05	0	0	0	0
Guttaviridae	0	0	0	0	0	0	0	0	0	0	0	0	0	0	0	0	0	0	0	0	0	0	0	0	0	0	0	0	0	0	0	0	0	0	0	0	0	0	0	0	0	0	0	0	0	0	0	0	0
Alvernaviridae	0	0	0	0	0	0	0	0	0	0	0	0	0	0	0	0	0	0	0	0	0	0	0	0	0	0	0	0	0	0	0	0	0	0	0	0	0	0	0	0	0	0	0	0	0	0	0	0	0
Gammaflexiviridae	0	0	0	0	0	0	0	0	0	0	0	0	0	0	0	0	0	0	0	0	0	0	0	0	0	0	0	0	0	0	0	0	0	0	0	0	0	0	0	0	0	0	0	0	0	0	0	0	0
[truncated: 18 more columns]

## Sheet: Table S5
Table S5：Highly abundant non-Coronaviridae viruses identified in clinical specimens (at the species level)
			Non-Coronaviridae viral species (only species >10,000 ampped reads are presented)				Reference genome (bowtie2+bedtool)
Sample ID	Sample Type	Percentage (%) Coronaviridae reads/ Total viral reads	Viral species (Top 1 ranked non-Coronaviridae viral species in each specimen)	Reproted natural host of each viral species	# Number of mapped reads (Kraken2X)	Percentage (%) Reads of non-Coronaviridae viral species/ Total viral reads	Ref genome (NCBI)	URL	Genome coverage	Average genome depth	Patient ID	Co-detection of known respiratory viruses in this patient
P01N201	Respiratory tract	0.127498	Human alphaherpesvirus 1	Animals (human, vertebrates)	990256	0.792651	NC_001806.2	https://www.ncbi.nlm.nih.gov/nuccore/NC_001806.2	0.892368	779.918	P01	Yes
P01N129		0.407477	Human alphaherpesvirus 1	Animals (human, vertebrates)	71602	0.505008
P01T127		0.33693	Human alphaherpesvirus 1	Animals (human, vertebrates)	34350	0.472191
P01T129		0.953401	Human alphaherpesvirus 1	Animals (human, vertebrates)	16544	0.0292495
P01T201		0.814403	Human alphaherpesvirus 1	Animals (human, vertebrates)	30428	0.149881
P01N127		0.270932	Soybean mosaic virus	Plants	10442	0.115517
P09N205		0.000210059	Rhinovirus B	Animals (human)	28087566	0.922246	KF958308.1	https://www.ncbi.nlm.nih.gov/nuccore/KF958308.1	0.99709	88920.4	P09	Yes
P13T211		0.962811	Human orthopneumovirus	Animals (human, vertebrates)	1033122	0.0287291	NC_038235.1	https://www.ncbi.nlm.nih.gov/nuccore/NC_038235.1	0.998822	6796.53	P13	Yes
P13N214		0.311641	Human orthopneumovirus	Animals (human, vertebrates)	645256	0.443039
P13S217		0.514017	Tomato mottle mosaic virus	Animals (human, vertebrates)	47480	0.0991671
P13T208		0.986592	Human orthopneumovirus	Animals (human, vertebrates)	57108	0.00839426
P13T214		0.931875	Human orthopneumovirus	Animals (human, vertebrates)	13344	0.0198943
P13T217		0.692159	Human orthopneumovirus	Animals (human, vertebrates)	20824	0.172324
P05S207		0.74181	Human alphaherpesvirus 1	Animals (human, vertebrates)	30620	0.198239	NC_001806.2	https://www.ncbi.nlm.nih.gov/nuccore/NC_001806.2	0.770211	28.0788	P05	Yes
P05T201		0.466049	Escherichia virus Qbeta	Bacteria	25438	0.190006
P20S218		0.577928	Murine leukemia virus	Animals (rodent and non-rodents)	11274	0.0808091					P20	/
P10T208		0.841732	Micromonas pusilla virus 12T	Algae	15286	0.0386639					P10	/
P11T205		0.0858315	Micromonas pusilla virus 12T	Algae	16190	0.31487					P11	/
P14T211		0.309345	Tomato mosaic virus	Plants	12582	0.269942					P14	/
P20T223		0.00375505	Staphylococcus virus IPLAC1C	Bacteria	13110	0.158917					P20	/
P56T206		0.203542	Palm Creek virus	Animals (mosquito)	10178	0.155039					P56	/
P62T207		0.134466	Tomato mosaic virus	Plants	3386092	0.590003	NC_002692.1	https://www.ncbi.nlm.nih.gov/nuccore/NC_002692.1	0.99765	55136.3	P62	/
P66T207		0.0250718	Palm Creek virus	Animals (mosquito)	31778	0.134936					P66	/
P69T214		0.0400221	Palm Creek virus	Animals (mosquito)	29632	0.297456					P69	/
P73T214		0.498397	Palm Creek virus	Animals (mosquito)	65390	0.337943					P73	/
P01A207	Gastrointestinal tract	0.991658	Helicoverpa armigera nucleopolyhedrovirus	Animals (insects)	20660	0.000644574					P01	/
P05A207		0.210851	Tobacco mild green mosaic virus	Plants	12224	0.0750676					P05	/
P62A203		0.0375595	uncultured crAssphage	Bacteria	13666	0.0659053					P62	/
P63A226		0.00252525	uncultured crAssphage	Bacteria	12074	0.366523					P63	/
P08F211		0.99991	Human mastadenovirus C	Animals (human, vertebrates)	10426	1.90402e-05	NC_001405.1	https://www.ncbi.nlm.nih.gov/nuccore/NC_001405.1	0.0795559	135.688	P08	/
P09F218		0.0329913	Escherichia virus BZ13	Bacteria	42236	0.830894					P09	/
P13F220		0.341281	Shallot latent virus	Plants	147338	0.507834					P13	/
P13F226		0.205038	Shallot latent virus	Plants	10004	0.373618					P13	/
P14F226		0.000532228	Tomato mosaic virus	Plants	46932	0.439545					P14	/
P53F203		0.00312246	Pepper mild mottle virus	Plants	5817778	0.892335	NC_003630.1	https://www.ncbi.nlm.nih.gov/nuccore/NC_003630	0.998427	89990	P53	/
* Only 35 clinical samples identified with highly abundant non-Coronaviridae viral species are presented (highly abundant viral species: >10,000 mapped reads per sample)

## Sheet: Table S6
Table S6: Non-viral microbial profiling in 67 clinical specimens (at the genus level)
		Clinical specimens of respiratory tract																																															Clinical specimens of gastrointestinal tract
		Mild patients							Severe patients																																								Mild patients
		Sputum	Throat swab	Throat swab	Throat swab	Throat swab	Throat swab	Throat swab	Sputum	Throat swab	Throat swab	Sputum	Throat swab	Nasal swab	Nasal swab	Nasal swab	Nasal swab	Throat swab	Throat swab	Throat swab	Throat swab	Sputum	Throat swab	Sputum	Throat swab	Nasal swab	Sputum	Throat swab	Throat swab	Throat swab	Throat swab	Throat swab	Nasal swab	Nasal swab	Throat swab	Throat swab	Throat swab	Throat swab	Throat swab	Throat swab	Throat swab	Nasal swab	Sputum	Throat swab	Throat swab	Throat swab	Throat swab	Throat swab	Anal swab
Genus	Full_rank	P15S209	P69T214	P56T206	P73T214	P66T207	P62T207	P61T207	P07S205	P11T205	P11T223	P05S207	P05T201	P01N127	P01N129	P01N201	P01N207	P01T127	P01T129	P01T201	P01T207	P04S207	P04T208	P20S218	P20T223	P06N205	P06S208	P06T205	P14T208	P14T211	P14T220	P18T223	P09N205	P10N211	P10T205	P10T208	P10T211	P10T214	P10T223	P19T220	P19T223	P13N214	P13S217	P13T208	P13T211	P13T214	P13T217	P13T220	P62A203
g__Burkholderia	k__Bacteria|p__Proteobacteria|c__Betaproteobacteria|o__Burkholderiales|f__Burkholderiaceae|g__Burkholderia	0.000873745	0	0	0	0	0.000251778	0.000373861	0	0	0	0.0028674	0	0.00214639	0.999695	1	1	0.999036	0.999462	1	1	0.994212	0.986531	0.839459	0.65364	0	0.00392294	0	0.000219079	0	0	0	0	0	0	0.00443805	0.000634801	0	0	0	0.00446516	0	0.000643316	0.184445	0	0	0	0.0159244	0.000579392
g__Staphylococcus	k__Bacteria|p__Firmicutes|c__Bacilli|o__Bacillales|f__Staphylococcaceae|g__Staphylococcus	0	0	0	0	0	0	0	0	0	0.00423073	0	0	0	0	0	0	0	0	0	0	0	0.00850125	0	0.119666	0.465894	0	0.00413916	0.00442786	0.0333249	0.00688135	0	0.594126	0.479079	0.843037	0.82972	0.972615	0.9423	0.918818	0.985006	0.57275	0	0	0	0	0	0	0.186626	0
g__Mycoplasma	k__Bacteria|p__Tenericutes|c__Mollicutes|o__Mycoplasmatales|f__Mycoplasmataceae|g__Mycoplasma	0.00200057	0.000120744	0.000108513	0	0	0	0	0	0	0	0.992042	0	0.000962571	0	0	0	0	0	0	0	0	0	0	0.000302833	0.479427	0.944032	0.995665	0.993596	0.966466	0.925426	0.997595	0	0.0023013	0	0	0.00036087	0.00173225	0.000577063	0	0.000191061	0	0	0	0	0.00222045	0.173667	0.0125995	0
g__Veillonella	k__Bacteria|p__Firmicutes|c__Negativicutes|o__Selenomonadales|f__Veillonellaceae|g__Veillonella	0.148594	0.359178	0.494224	0.618722	0.195988	0.215061	0.612255	0.595307	0.977777	0.829048	0	0.970095	0	0	0	0	0	0	0	0	0	0	0	0.215822	0	0	0	0	0	0	0	0	0	0.147799	0.0119697	0.000860319	0	0	0.00610423	0.0172351	0	0.00053363	0	0	0	0	0	0.000843064
g__Escherichia	k__Bacteria|p__Proteobacteria|c__Gammaproteobacteria|o__Enterobacteriales|f__Enterobacteriaceae|g__Escherichia	0	0	0.000203462	0	0	0.000857369	0.00219952	0	0.000299892	0.00409778	0	0.000242214	0.967819	0	0	0	0	0	0	0	0.00158787	0.000161479	0.00222399	0.00015542	0.0130175	0.00618511	0	0	0	0.00115034	0.00112032	0	0.144181	0.000748103	0	0.00100081	0.000705458	0.0108129	0	0.0298028	0.276496	0.149902	0	0.048397	0.0539062	0.528228	0.0502134	0.00319722
g__Debaryomycetaceae_unclassified	k__Eukaryota|p__Ascomycota|c__Saccharomycetes|o__Saccharomycetales|f__Debaryomycetaceae|g__Debaryomycetaceae_unclassified	0	0	0	0	0	0	0	0	0.0175202	0	0	0	0	0.000110934	0	0	0.000156304	0	0	0	0	0	0	0	0	0	0	0	0.000209576	0	0	0	0	0	0	0	0	0	0	0	0	0	0.0572672	0.873763	0.595332	0.182095	0.400132	0
g__Pseudomonas	k__Bacteria|p__Proteobacteria|c__Gammaproteobacteria|o__Pseudomonadales|f__Pseudomonadaceae|g__Pseudomonas	0	0	0	0	0	0.35068	0	0	0	0	0	0	0	0	0	0	0	0	0	0	0	0	0.00659267	0	0	0	0	0	0	0.000375643	0.000201231	0.0985779	0	0	0	0	0.0126701	0	0.00120327	0.144984	0	0.249187	0.2686	0	0	0	0.0180369	0
g__Propionibacteriaceae_unclassified	k__Bacteria|p__Actinobacteria|c__Actinobacteria|o__Actinomycetales|f__Propionibacteriaceae|g__Propionibacteriaceae_unclassified	0	0	0.000462192	0	0	0	0	0.126553	0	0.015161	0.00107083	0.000690289	0.000154536	0	0	0	0.000128966	0	0	0	0.00191273	0.000108858	0.00536345	0	0.0124318	0	0	0.000194805	0	0.00155486	0	0.0672544	0.0266397	0	0.000897669	0	0.00855858	0.0202737	0.00110631	0	0.565238	0	0	0	0.0293466	0.05847	0.158489	0.011936
g__Propionibacterium	k__Bacteria|p__Actinobacteria|c__Actinobacteria|o__Actinomycetales|f__Propionibacteriaceae|g__Propionibacterium	0.000315895	0	0.000656645	0	0.000719042	0.00182338	0.00751694	0	0	0.0039469	0.0026493	0.000405698	0.00123793	0	0	0	0.000118397	0	0	0	0.00228763	0.000201246	0.00166068	0	0.0277373	0.00683829	0	0.00015027	0	0.0014212	0.000853322	0.029529	0.2021	0.00131343	0.00831479	0.000148261	0.00160024	0.0139481	0.000271975	0.0816682	0.0543422	0.0834962	0.28538	0.0403459	0.0732311	0.0403221	0.0894283	0.00835939
g__Neisseria	k__Bacteria|p__Proteobacteria|c__Betaproteobacteria|o__Neisseriales|f__Neisseriaceae|g__Neisseria	0.363746	0.223408	0.0196974	0.102921	0.21757	0	0.00900127	0	0	0	0	0.0113777	0	0	0	0	0	0	0	0	0	0	0	0	0	0	0	0	0	0	0	0	0	0.000388069	0	0	0	0	0.00080792	0	0	0	0	0	0	0	0	0
g__Capnocytophaga	k__Bacteria|p__Bacteroidetes|c__Flavobacteriia|o__Flavobacteriales|f__Flavobacteriaceae|g__Capnocytophaga	0.0820314	0.0747459	0.0509243	0.0464772	0.036199	0	0.0126837	0.224166	0	0	0	0.00887737	0	0	0	0	0	0	0	0	0	0	0	0	0	0	0	0	0	0	0	0	0	0	0	0	0	0	0.00104537	0	0	0	0	0	0	0	0	0
g__Streptococcus	k__Bacteria|p__Firmicutes|c__Bacilli|o__Lactobacillales|f__Streptococcaceae|g__Streptococcus	0.0231225	0.00104451	0.0555128	0.0143613	0.00682935	0.262515	0.0717841	0	0	0	0	0	0	0	0	0	0	0	0	0	0	0	0	0	0	0	0	0	0	0	0	0	0	0	0	0	0	0	0.000346623	0	0	0	0	0	0	0	0	0.237903
g__Leptotrichiaceae_unclassified	k__Bacteria|p__Fusobacteria|c__Fusobacteriia|o__Fusobacteriales|f__Leptotrichiaceae|g__Leptotrichiaceae_unclassified	0.0044615	0.0491926	0.00814617	0.0378176	0.288434	0.0011015	0.0150539	0.00143437	0	0	0	0.000454411	0	0	0	0	0	0	0	0	0	0	0	0	0	0	0	0	0	0	0	0	0	0.000196547	0	0	0	0	0.00158332	0	0	0	0	0	0	0	0	0
g__Prevotella	k__Bacteria|p__Bacteroidetes|c__Bacteroidia|o__Bacteroidales|f__Prevotellaceae|g__Prevotella	0.0274464	0.0286566	0.0891908	0.0111465	0.063184	0.0646173	0.109861	0	0	0	0	0.000755828	0	0	0	0	0	0	0	0	0	0	0	0	0	0	0	0	0	0	0	0	0	0	0	0	0	0	0.000335116	0.00373167	0	0	0	0	0	0	0	0.0447156
g__Halomonas	k__Bacteria|p__Proteobacteria|c__Gammaproteobacteria|o__Oceanospirillales|f__Halomonadaceae|g__Halomonas	0	0	0	0	0	0	0	0	0	0	0	0	0	0	0	0	0	0	0	0	0	0	0	0	0	0	0	0	0	0	0	0	0	0	0	0	0	0	0	0	0	0.390204	0	0	0	0	0	0
g__Corynebacterium	k__Bacteria|p__Actinobacteria|c__Actinobacteria|o__Actinomycetales|f__Corynebacteriaceae|g__Corynebacterium	0	0	0.000422613	0.000636084	0	0	0	0	0	0	0	0	0	0	0	0	0	0	0	0	0	0	0	0	0	0	0	0	0	0	0.00010423	0.149261	0.0127157	0.00237795	0.104153	0.0243803	0.0294888	0.028532	0	0	0	0	0	0	0	0	0	0
g__Stenotrophomonas	k__Bacteria|p__Proteobacteria|c__Gammaproteobacteria|o__Xanthomonadales|f__Xanthomonadaceae|g__Stenotrophomonas	0	0	0	0	0	0	0	0	0	0.131813	0	0	0	0	0	0	0	0	0	0	0	0	0.125221	0	0	0	0	0	0	0	0	0	0.000465776	0	0	0	0	0	0	0.00233072	0	0	0	0	0	0	0	0
g__Haemophilus	k__Bacteria|p__Proteobacteria|c__Gammaproteobacteria|o__Pasteurellales|f__Pasteurellaceae|g__Haemophilus	0.0408949	0.0407673	0.0169945	0.089384	0.0558106	0	0.00825028	0	0	0	0	0	0	0	0	0	0	0	0	0	0	0.000856201	0	0	0	0	0	0.00113808	0	0	0	0	0	0	0	0	0	0	0	0	0	0	0	0	0	0	0	0.0963822
g__Porphyromonas	k__Bacteria|p__Bacteroidetes|c__Bacteroidia|o__Bacteroidales|f__Porphyromonadaceae|g__Porphyromonas	0.0178339	0.00466874	0.0959076	0.00200011	0.0164156	0	0.0761634	0	0	0	0	0	0	0	0	0	0	0	0	0	0	0	0	0	0	0	0	0	0	0	0	0	0	0	0	0	0	0	0	0	0	0	0	0	0	0	0	0.000436793
g__Riemerella	k__Bacteria|p__Bacteroidetes|c__Flavobacteriia|o__Flavobacteriales|f__Flavobacteriaceae|g__Riemerella	0.178273	0.000244995	0.000571819	0.000951374	0.000371232	0	0	0	0	0	0	0	0	0	0	0	0	0	0	0	0	0	0	0	0	0	0	0	0	0	0	0	0	0	0	0	0	0	0	0	0	0	0	0	0	0	0	0
g__Blautia	k__Bacteria|p__Firmicutes|c__Clostridia|o__Clostridiales|f__Lachnospiraceae|g__Blautia	0	0	0	0	0	0	0	0	0	0	0	0	0	0	0	0	0	0	0	0	0	0	0	0	0	0	0	0	0	0	0	0	0	0	0	0	0	0	0.000547552	0	0	0	0	0	0.176773	0	0	0
g__Megasphaera	k__Bacteria|p__Firmicutes|c__Negativicutes|o__Selenomonadales|f__Veillonellaceae|g__Megasphaera	0.00244009	0.0532697	0.00527988	0.0188434	0.00589018	0.061525	0.00915521	0.00390048	0.000612836	0	0	0	0	0	0	0	0	0	0	0	0	0	0	0	0	0	0	0	0	0	0	0	0	0	0	0	0	0	0	0	0	0	0	0	0	0	0	0
g__Campylobacter	k__Bacteria|p__Proteobacteria|c__Epsilonproteobacteria|o__Campylobacterales|f__Campylobacteraceae|g__Campylobacter	0.00546879	0.0193522	0.00344842	0.00401502	0.00145715	0.000722391	0.0133384	0	0	0	0	0.0056724	0.000403557	0	0	0	0	0	0	0	0	0	0	0	0	0	0	0	0	0	0	0	0	0	0	0	0	0	0.000852849	0	0	0	0.0892275	0	0	0	0	0.316129
g__Fusobacterium	k__Bacteria|p__Fusobacteria|c__Fusobacteriia|o__Fusobacteriales|f__Fusobacteriaceae|g__Fusobacterium	0.0175528	0.0429429	0.011914	0.00159536	0.0595109	0	0	0	0	0	0	0	0	0	0	0	0	0	0	0	0	0	0	0	0	0	0	0	0	0	0	0	0	0	0	0	0	0	0	0	0	0	0	0	0	0	0	0
g__Peptostreptococcus	k__Bacteria|p__Firmicutes|c__Clostridia|o__Clostridiales|f__Peptostreptococcaceae|g__Peptostreptococcus	0.000679279	0.00140915	0.00148932	0	0.0018715	0	0	0	0	0	0	0	0	0	0	0	0	0	0	0	0	0	0	0	0	0	0	0	0	0	0	0	0	0	0	0	0	0	0.000530842	0.114282	0	0	0	0	0	0	0	0
g__Deinococcus	k__Bacteria|p__Deinococcus_Thermus|c__Deinococci|o__Deinococcales|f__Deinococcaceae|g__Deinococcus	0	0	0	0	0	0.000219764	0	0	0	0.000945372	0	0	0	0	0	0	0	0	0	0	0	0	0	0	0	0	0	0	0	0	0	0	0	0	0	0	0	0.00191878	0	0.00947375	0.103924	0	0	0	0	0	0	0
g__Roseomonas	k__Bacteria|p__Proteobacteria|c__Alphaproteobacteria|o__Rhodospirillales|f__Acetobacteraceae|g__Roseomonas	0	0	0	0	0	0	0	0	0	0	0	0	0	0	0	0	0	0	0	0	0	0	0	0	0	0	0	0	0	0	0	0	0	0	0	0	0	0	0	0	0	0	0.115081	0	0	0	0	0
g__Acinetobacter	k__Bacteria|p__Proteobacteria|c__Gammaproteobacteria|o__Pseudomonadales|f__Moraxellaceae|g__Acinetobacter	0	0	0	0	0	0	0	0	0	0	0	0	0	0	0	0	0	0	0	0	0	0	0	0	0	0	0	0	0	0.0613247	0.00012592	0.00146081	0.0334131	0	0	0	0	0	0	0	0	0	0	0	0	0	0	0
g__Aspergillaceae_unclassified	k__Eukaryota|p__Ascomycota|c__Eurotiomycetes|o__Eurotiales|f__Aspergillaceae|g__Aspergillaceae_unclassified	0	0	0	0	0.000553946	0.00414133	0	0	0	0.00583308	0.000260892	0.000642823	0.00781176	0	0	0	0	0.000538344	0	0	0	0	0	0	0	0.037478	0.000196308	0	0	0.000362064	0	0	0	0.00038626	0.0297192	0	0	0	0	0	0	0.00585296	0	0	0	0	0	0.0132843
g__Halococcus	k__Archaea|p__Euryarchaeota|c__Halobacteria|o__Halobacteriales|f__Halobacteriaceae|g__Halococcus	0	0	0	0	0	0	0	0	0	0.000119696	0	0	0	0	0	0	0	0	0	0	0	0	0	0	0	0	0	0	0	0	0	0	0.010718	0	0	0	0.000136842	0	0	0.00303165	0	0.0607198	0	0	0.000904263	0	0	0
g__Alloprevotella	k__Bacteria|p__Bacteroidetes|c__Bacteroidia|o__Bacteroidales|f__Prevotellaceae|g__Alloprevotella	0.00928608	0.0343285	0.0229092	0.00014849	0.00397795	0	0.000655857	0	0	0	0	0	0	0	0	0	0	0	0	0	0	0	0	0	0	0	0	0	0	0	0	0	0	0	0	0	0	0	0	0	0	0	0	0	0	0	0	0
g__Solobacterium	k__Bacteria|p__Firmicutes|c__Erysipelotrichia|o__Erysipelotrichales|f__Erysipelotrichaceae|g__Solobacterium	0.000884865	0.0114159	0.0314458	0.000394238	0.00413092	0.00366783	0.0187143	0	0	0	0	0	0	0	0	0	0	0	0	0	0	0	0	0	0	0	0	0	0	0	0	0	0	0	0	0	0	0	0	0	0	0	0	0	0	0	0	0
g__Halobacterium	k__Archaea|p__Euryarchaeota|c__Halobacteria|o__Halobacteriales|f__Halobacteriaceae|g__Halobacterium	0	0	0	0	0	0	0	0	0	0.00048101	0	0	0	0	0	0	0	0	0	0	0	0	0	0	0	0	0	0	0	0	0	0	0.0463091	0	0	0	0	0.00392763	0	0.0022061	0	0.0102939	0	0	0.00233827	0	0	0
g__Granulicatella	k__Bacteria|p__Firmicutes|c__Bacilli|o__Lactobacillales|f__Carnobacteriaceae|g__Granulicatella	0.0033987	0.000790197	0.0168155	0.00544409	0.0276487	0.00256818	0	0	0	0	0	0	0	0	0	0	0	0	0	0	0	0.00325158	0	0	0	0	0	0.000273694	0	0	0	0	0	0.00131322	0	0	0	0	0	0	0	0	0	0	0	0	0	0
g__Sphingomonas	k__Bacteria|p__Proteobacteria|c__Alphaproteobacteria|o__Sphingomonadales|f__Sphingomonadaceae|g__Sphingomonas	0	0	0	0	0	0	0	0	0	0	0	0	0	0	0	0	0	0	0	0	0	0	0	0	0	0	0	0	0	0	0	0	0.0107359	0	0	0	0	0	0	0.00691347	0	0.0193369	0	0	0	0.0172165	0	0
g__Finegoldia	k__Bacteria|p__Firmicutes|c__Clostridia|o__Clostridiales|f__Clostridiales_Family_XI_Incertae_Sedis|g__Finegoldia	0	0	0	0	0	0	0	0	0	0	0	0	0	0	0	0	0	0	0	0	0	0	0	0	0	0	0	0	0	0	0	0.0535544	0	0	0	0	0	0	0	0	0	0	0	0	0	0	0	0.0580418
g__Saccharomycetaceae_unclassified	k__Eukaryota|p__Ascomycota|c__Saccharomycetes|o__Saccharomycetales|f__Saccharomycetaceae|g__Saccharomycetaceae_unclassified	0	0	0	0	0	0	0	0	0.00203378	0	0	0	0	0.000194271	0	0	0.000560276	0	0	0	0	0	0	0	0	0	0	0	0	0	0	0	0	0	0	0	0	0	0	0	0	0	0	0	0.0351747	0	0.0154855	0
g__Comamonas	k__Bacteria|p__Proteobacteria|c__Betaproteobacteria|o__Burkholderiales|f__Comamonadaceae|g__Comamonas	0	0	0	0	0	0	0	0.0382919	0	0	0	0	0	0	0	0	0	0	0	0	0	0	0	0	0.0014926	0	0	0	0	0	0	0.00359675	0	0	0	0	0	0	0	0	0	0	0	0	0.00741728	0	0	0
g__Brevibacterium	k__Bacteria|p__Actinobacteria|c__Actinobacteria|o__Actinomycetales|f__Brevibacteriaceae|g__Brevibacterium	0	0	0	0	0	0	0	0	0	0	0	0	0	0	0	0	0	0	0	0	0	0	0	0	0	0	0	0	0	0	0	0	0	0	0.00457141	0	0	0	0	0	0	0	0	0	0	0	0.0410066	0
g__Treponema	k__Bacteria|p__Spirochaetes|c__Spirochaetia|o__Spirochaetales|f__Spirochaetaceae|g__Treponema	0.0145413	0.0187208	0.00353598	0	0	0	0.00787407	0	0	0	0	0	0	0	0	0	0	0	0	0	0	0	0	0	0	0	0	0	0	0	0	0	0	0	0	0	0	0	0	0	0	0	0	0	0	0	0	0
g__Halorubrum	k__Archaea|p__Euryarchaeota|c__Halobacteria|o__Halobacteriales|f__Halobacteriaceae|g__Halorubrum	0	0	0	0	0	0	0	0	0	0	0	0	0	0	0	0	0	0	0	0	0	0	0	0	0	0	0	0	0	0	0	0	0.0202816	0	0	0	0.000342789	0.000469105	0	0.00661969	0	0.0129516	0	0	0.00114635	0	0	0
g__Aggregatibacter	k__Bacteria|p__Proteobacteria|c__Gammaproteobacteria|o__Pasteurellales|f__Pasteurellaceae|g__Aggregatibacter	0.000742698	0.0158387	0.00326126	0.021299	0	0	0	0	0	0	0	0	0	0	0	0	0	0	0	0	0	0	0	0	0	0	0	0	0	0	0	0	0	0	0	0	0	0	0	0	0	0	0	0	0	0	0	0.00168633
g__Rothia	k__Bacteria|p__Actinobacteria|c__Actinobacteria|o__Actinomycetales|f__Micrococcaceae|g__Rothia	0.00217139	0.000765347	0.0039089	0.00108496	0.00539997	0.00367495	0.00367693	0	0	0	0	0	0	0	0	0	0	0	0	0	0	0	0.00232224	0	0	0	0	0	0	0	0	0	0	0.00244085	0	0	0	0	0.000119377	0	0	0.014472	0	0	0	0	0	0
g__Eremothecium	k__Eukaryota|p__Ascomycota|c__Saccharomycetes|o__Saccharomycetales|f__Saccharomycetaceae|g__Eremothecium	0	0	0	0	0	0	0	0	0	0	0	0	0	0	0	0	0	0	0	0	0	0	0	0	0	0	0	0	0	0	0	0	0	0	0	0	0	0	0	0	0	0	0	0.0374937	0	0	0	0
g__Actinomyces	k__Bacteria|p__Actinobacteria|c__Actinobacteria|o__Actinomycetales|f__Actinomycetaceae|g__Actinomyces	0.0002126	0.00217189	0.000244154	0.00950124	0.000183751	0.00374032	0	0	0	0	0	0	0	0	0	0	0	0	0	0	0	0	0.0164295	0	0	0	0	0	0	0	0	0	0	0	0	0	0.00246526	0	0	0	0	0	0	0	0	0	0	0
g__Bulleidia	k__Bacteria|p__Firmicutes|c__Erysipelotrichia|o__Erysipelotrichales|f__Erysipelotrichaceae|g__Bulleidia	0.0311045	0	0.000689644	0	0	0	0	0	0	0	0	0	0	0	0	0	0	0	0	0	0	0	0	0	0	0	0	0	0	0	0	0	0	0	0	0	0	0	0	0	0	0	0	0	0	0	0	0
g__Gemella	k__Bacteria|p__Firmicutes|c__Bacilli|o__Bacillales|f__Bacillales_noname|g__Gemella	0.00145093	0.000264835	0.0221195	0.00183771	0.00175387	0.000216459	0	0	0	0	0	0	0	0	0	0	0	0	0	0	0	0	0	0	0	0	0	0	0	0	0	0	0	0	0	0	0	0	0	0	0	0	0	0	0	0	0	0
g__Enterococcus	k__Bacteria|p__Firmicutes|c__Bacilli|o__Lactobacillales|f__Enterococcaceae|g__Enterococcus	0	0	0	0	0	0	0	0	0	0.00394737	0	0	0	0	0	0	0	0	0	0	0	0.000282287	0	0.00787637	0	0	0	0	0	0	0	0	0	0	0	0	0	0	0	0	0	0	0	0	0.00317116	0	0.0120576	0
g__Tannerella	k__Bacteria|p__Bacteroidetes|c__Bacteroidia|o__Bacteroidales|f__Porphyromonadaceae|g__Tannerella	0.00506904	0.00015812	0.0182653	0	0.000162919	0	0	0	0	0	0	0	0	0	0	0	0	0	0	0	0	0	0	0	0	0	0	0	0	0	0	0	0	0	0	0	0	0	0	0	0	0	0	0	0	0	0	0
g__Leuconostoc	k__Bacteria|p__Firmicutes|c__Bacilli|o__Lactobacillales|f__Leuconostocaceae|g__Leuconostoc	0	0	0	0	0	0.0186238	0	0	0	0	0	0	0	0	0	0	0	0	0	0	0	0	0	0	0	0	0	0	0	0	0	0	0	0	0	0	0	0	0	0	0	0	0	0	0	0	0	0
g__Ralstonia	k__Bacteria|p__Proteobacteria|c__Betaproteobacteria|o__Burkholderiales|f__Burkholderiaceae|g__Ralstonia	0	0	0	0	0	0	0	0	0	0	0.00110965	0	0	0	0	0	0	0	0	0	0	0.000106247	0.000305956	0	0	0	0	0	0	0.00020135	0	0	0.00915978	0	0	0	0	0	0	0	0	0.00240612	0	0	0	0	0	0
g__Dialister	k__Bacteria|p__Firmicutes|c__Negativicutes|o__Selenomonadales|f__Veillonellaceae|g__Dialister	0.00049934	0.00113349	0	0	0	0	0.0114397	0	0	0	0	0	0	0	0	0	0	0	0	0	0	0	0	0	0	0	0	0	0	0	0	0	0	0	0	0	0	0	0	0	0	0	0	0	0	0	0	0
g__Kingella	k__Bacteria|p__Proteobacteria|c__Betaproteobacteria|o__Neisseriales|f__Neisseriaceae|g__Kingella	0.004889	0.000249605	0.000716165	0.00623226	0.000466579	0	0	0	0	0	0	0	0	0	0	0	0	0	0	0	0	0	0	0	0	0	0	0	0	0	0	0	0	0	0	0	0	0	0	0	0	0	0	0	0	0	0	0
g__Leptotrichia	k__Bacteria|p__Fusobacteria|c__Fusobacteriia|o__Fusobacteriales|f__Leptotrichiaceae|g__Leptotrichia	0.000145774	0.0104766	0	0.00039824	0.00111256	0.000171329	0	0	0	0	0	0	0	0	0	0	0	0	0	0	0	0	0	0	0	0	0	0	0	0	0	0	0	0	0	0	0	0	0.000138789	0	0	0	0	0	0	0	0	0
g__Parvimonas	k__Bacteria|p__Firmicutes|c__Clostridia|o__Clostridiales|f__Clostridiales_Family_XI_Incertae_Sedis|g__Parvimonas	0.000796199	0	0.0113906	0	0	0	0	0	0	0	0	0	0	0	0	0	0	0	0	0	0	0	0	0	0	0	0	0	0	0	0	0	0	0	0	0	0	0	0	0	0	0	0	0	0	0	0	0
g__Naumovozyma	k__Eukaryota|p__Ascomycota|c__Saccharomycetes|o__Saccharomycetales|f__Saccharomycetaceae|g__Naumovozyma	0	0	0	0	0	0	0	0	0	0	0	0	0	0	0	0	0	0	0	0	0	0	0	0	0	0	0	0	0	0	0	0	0	0	0	0	0	0	0	0	0	0	0	0	0.0115804	0	0	0
g__Alistipes	k__Bacteria|p__Bacteroidetes|c__Bacteroidia|o__Bacteroidales|f__Rikenellaceae|g__Alistipes	0	0	0	0	0	0	0	0	0	0	0	0	0.00643313	0	0	0	0	0	0	0	0	0	0	0	0	0	0	0	0	0	0	0	0	0	0	0	0	0	0	0	0	0	0	0	0.00457507	0	0	0
g__Atopobium	k__Bacteria|p__Actinobacteria|c__Actinobacteria|o__Coriobacteriales|f__Coriobacteriaceae|g__Atopobium	0	0.000282671	0.000810709	0.000598762	0	0.0018429	0.00145781	0.00596727	0	0	0	0	0	0	0	0	0	0	0	0	0	0	0	0	0	0	0	0	0	0	0	0	0	0	0	0	0	0	0	0	0	0	0	0	0	0	0	0
g__Bacteroides	k__Bacteria|p__Bacteroidetes|c__Bacteroidia|o__Bacteroidales|f__Bacteroidaceae|g__Bacteroides	0	0	0	0	0	0	0	0	0	0	0	0	0.0108421	0	0	0	0	0	0	0	0	0	0	0	0	0	0	0	0	0	0	0	0	0	0	0	0	0	0	0	0	0	0	0	0	0	0	0.0466963
g__Hyphomicrobiaceae_unclassified	k__Bacteria|p__Proteobacteria|c__Alphaproteobacteria|o__Rhizobiales|f__Hyphomicrobiaceae|g__Hyphomicrobiaceae_unclassified	0	0	0	0	0	0	0	0	0	0	0	0	0	0	0	0	0	0	0	0	0	0	0	0	0	0	0	0	0	0	0	0.00263932	0	0	0.00621675	0	0	0	0	0	0	0	0	0	0	0	0	0.011928
g__Fretibacterium	k__Bacteria|p__Synergistetes|c__Synergistia|o__Synergistales|f__Synergistaceae|g__Fretibacterium	0.00247626	0	0.00446118	0	0	0	0	0	0	0	0	0	0	0	0	0	0	0	0	0	0	0	0	0	0	0	0	0	0	0	0	0	0	0	0	0	0	0	0	0	0	0	0	0	0	0	0	0
g__Weissella	k__Bacteria|p__Firmicutes|c__Bacilli|o__Lactobacillales|f__Leuconostocaceae|g__Weissella	0	0	0	0	0	0.00098522	0.00575309	0	0	0	0	0	0	0	0	0	0	0	0	0	0	0	0	0	0	0	0	0	0	0	0	0	0	0	0	0	0	0	0	0	0	0	0	0	0	0	0	0
g__Lautropia	k__Bacteria|p__Proteobacteria|c__Betaproteobacteria|o__Burkholderiales|f__Burkholderiaceae|g__Lautropia	0.000214804	0.000568449	0	0.000901244	0.000381492	0	0	0.00437949	0	0	0	0	0	0	0	0	0	0	0	0	0	0	0	0	0	0	0	0	0	0	0	0	0	0	0	0	0	0	0	0	0	0	0	0	0	0	0	0
g__Gallionellaceae_unclassified	k__Bacteria|p__Proteobacteria|c__Betaproteobacteria|o__Gallionellales|f__Gallionellaceae|g__Gallionellaceae_unclassified	0.000253277	0.000810238	0	0	0.0034782	0	0	0	0	0	0	0	0	0	0	0	0	0	0	0	0	0	0	0	0	0	0	0	0	0	0	0	0	0	0	0	0	0	0	0	0	0	0	0	0	0	0	0
g__Klebsiella	k__Bacteria|p__Proteobacteria|c__Gammaproteobacteria|o__Enterobacteriales|f__Enterobacteriaceae|g__Klebsiella	0.000668859	0	0	0	0	0	0	0	0	0	0	0	0	0	0	0	0	0	0	0	0	0	0	0	0	0	0	0	0	0	0	0	0	0	0	0	0	0	0	0	0	0	0	0	0.00288306	0	0	0
g__Catonella	k__Bacteria|p__Firmicutes|c__Clostridia|o__Clostridiales|f__Lachnospiraceae|g__Catonella	0.000437824	0	0	0	0	0	0.002792	0	0	0	0	0	0	0	0	0	0	0	0	0	0	0	0	0	0	0	0	0	0	0	0	0	0	0	0	0	0	0	0	0	0	0	0	0	0	0	0	0
g__Bacteroidetes_noname	k__Bacteria|p__Bacteroidetes|c__Bacteroidetes_noname|o__Bacteroidetes_noname|f__Bacteroidetes_noname|g__Bacteroidetes_noname	0.00100359	0	0.00210578	0	0	0	0	0	0	0	0	0	0	0	0	0	0	0	0	0	0	0	0	0	0	0	0	0	0	0	0	0	0	0	0	0	0	0	0	0	0	0	0	0	0	0	0	0
g__Actinobacillus	k__Bacteria|p__Proteobacteria|c__Gammaproteobacteria|o__Pasteurellales|f__Pasteurellaceae|g__Actinobacillus	0.000313991	0.00174673	0.000209839	0.000422955	0	0	0	0	0	0	0	0	0	0	0	0	0	0	0	0	0	0	0	0	0	0	0	0	0	0	0	0	0	0	0	0	0	0	0	0	0	0	0	0	0	0	0	0.0142767
g__Lactobacillus	k__Bacteria|p__Firmicutes|c__Bacilli|o__Lactobacillales|f__Lactobacillaceae|g__Lactobacillus	0	0	0	0	0	0	0	0	0	0	0	0	0	0	0	0	0	0	0	0	0	0	0	0.0023425	0	0	0	0	0	0	0	0	0	0	0	0	0	0	0	0	0	0	0	0	0	0	0	0
g__Sinobacteraceae_unclassified	k__Bacteria|p__Proteobacteria|c__Gammaproteobacteria|o__Xanthomonadales|f__Sinobacteraceae|g__Sinobacteraceae_unclassified	0	0	0	0	0	0	0	0	0	0	0	0	0	0	0	0	0	0	0	0	0	0	0	0	0	0	0	0	0	0	0	0	0.00190043	0	0	0	0	0	0	0	0	0	0	0	0	0	0	0
g__Dermatophilaceae_unclassified	k__Bacteria|p__Actinobacteria|c__Actinobacteria|o__Actinomycetales|f__Dermatophilaceae|g__Dermatophilaceae_unclassified	0	0	0	0	0	0	0	0	0	0	0	0	0	0	0	0	0	0	0	0	0	0	0	0.000193949	0	0.00154351	0	0	0	0	0	0	0	0	0	0	0	0	0	0	0	0	0	0	0	0	0	0.00425534
g__Parabacteroides	k__Bacteria|p__Bacteroidetes|c__Bacteroidia|o__Bacteroidales|f__Porphyromonadaceae|g__Parabacteroides	0	0	0	0	0	0	0	0	0	0.000121806	0	0	0.000461866	0	0	0	0	0	0	0	0	0	0.000421311	0	0	0	0	0	0	0	0	0	0	0	0	0	0	0.000723117	0	0	0	0	0	0	0	0	0	0.0610216
g__Mitsuokella	k__Bacteria|p__Firmicutes|c__Negativicutes|o__Selenomonadales|f__Veillonellaceae|g__Mitsuokella	0.000142869	0.000669052	0.000422917	0	0	0.000395121	0	0	0	0	0	0	0	0	0	0	0	0	0	0	0	0	0	0	0	0	0	0	0	0	0	0	0	0	0	0	0	0	0	0	0	0	0	0	0	0	0	0
g__Cardiobacteriaceae_unclassified	k__Bacteria|p__Proteobacteria|c__Gammaproteobacteria|o__Cardiobacteriales|f__Cardiobacteriaceae|g__Cardiobacteriaceae_unclassified	0.00120447	0	0	0.000400742	0	0	0	0	0	0	0	0	0	0	0	0	0	0	0	0	0	0	0	0	0	0	0	0	0	0	0	0	0	0	0	0	0	0	0	0	0	0	0	0	0	0	0	0
g__Sutterellaceae_unclassified	k__Bacteria|p__Proteobacteria|c__Betaproteobacteria|o__Burkholderiales|f__Sutterellaceae|g__Sutterellaceae_unclassified	0	0	0	0	0	0	0	0	0	0	0	0	0.00158359	0	0	0	0	0	0	0	0	0	0	0	0	0	0	0	0	0	0	0	0	0	0	0	0	0	0	0	0	0	0	0	0	0	0	0
g__Stomatobaculum	k__Bacteria|p__Firmicutes|c__Clostridia|o__Clostridiales|f__Lachnospiraceae|g__Stomatobaculum	0	0.000149101	0.000126329	0.000102162	0.000499329	0.000598154	0	0	0	0	0	0	0	0	0	0	0	0	0	0	0	0	0	0	0	0	0	0	0	0	0	0	0	0	0	0	0	0	0	0	0	0	0	0	0	0	0	0
g__Eikenella	k__Bacteria|p__Proteobacteria|c__Betaproteobacteria|o__Neisseriales|f__Neisseriaceae|g__Eikenella	0.000304273	0	0.00012724	0.000952775	0	0	0	0	0	0	0	0	0	0	0	0	0	0	0	0	0	0	0	0	0	0	0	0	0	0	0	0	0	0	0	0	0	0	0	0	0	0	0	0	0	0	0	0
g__Brachybacterium	k__Bacteria|p__Actinobacteria|c__Actinobacteria|o__Actinomycetales|f__Dermabacteraceae|g__Brachybacterium	0	0	0	0	0	0	0	0	0	0	0	0	0	0	0	0	0	0	0	0	0	0	0	0	0	0	0	0	0	0.00130244	0	0	0	0	0	0	0	0	0	0	0	0	0	0	0	0	0	0
g__Cardiobacterium	k__Bacteria|p__Proteobacteria|c__Gammaproteobacteria|o__Cardiobacteriales|f__Cardiobacteriaceae|g__Cardiobacterium	0.000944979	0	0	0.000257856	0	0	0	0	0	0	0	0	0	0	0	0	0	0	0	0	0	0	0	0	0	0	0	0	0	0	0	0	0	0	0	0	0	0	0	0	0	0	0	0	0	0	0	0
g__Abiotrophia	k__Bacteria|p__Firmicutes|c__Bacilli|o__Lactobacillales|f__Aerococcaceae|g__Abiotrophia	0	0	0	0.0011527	0	0	0	0	0	0	0	0	0	0	0	0	0	0	0	0	0	0	0	0	0	0	0	0	0	0	0	0	0	0	0	0	0	0	0	0	0	0	0	0	0	0	0	0
g__Filifactor	k__Bacteria|p__Firmicutes|c__Clostridia|o__Clostridiales|f__Peptostreptococcaceae|g__Filifactor	0.00110698	0	0	0	0	0	0	0	0	0	0	0	0	0	0	0	0	0	0	0	0	0	0	0	0	0	0	0	0	0	0	0	0	0	0	0	0	0	0	0	0	0	0	0	0	0	0	0
g__Eggerthia	k__Bacteria|p__Firmicutes|c__Erysipelotrichia|o__Erysipelotrichales|f__Erysipelotrichaceae|g__Eggerthia	0	0	0.001041	0	0	0	0	0	0	0	0	0	0	0	0	0	0	0	0	0	0	0	0	0	0	0	0	0	0	0	0	0	0	0	0	0	0	0	0	0	0	0	0	0	0	0	0	0
g__Bifidobacterium	k__Bacteria|p__Actinobacteria|c__Actinobacteria|o__Bifidobacteriales|f__Bifidobacteriaceae|g__Bifidobacterium	0	0	0	0	0	0	0	0	0.000931905	0	0	0	0	0	0	0	0	0	0	0	0	0	0	0	0	0	0	0	0	0	0	0	0	0	0	0	0	0	0	0	0	0	0	0	0	0	0	0
g__Candida	k__Eukaryota|p__Ascomycota|c__Saccharomycetes|o__Saccharomycetales|f__Saccharomycetales_noname|g__Candida	0	0	0	0	0	0	0	0	0.000823976	0	0	0	0	0	0	0	0	0	0	0	0	0	0	0	0	0	0	0	0	0	0	0	0	0	0	0	0	0	0	0	0	0	0	0	0	0	0	0
g__Actinobaculum	k__Bacteria|p__Actinobacteria|c__Actinobacteria|o__Actinomycetales|f__Actinomycetaceae|g__Actinobaculum	0	0	0	0	0	0	0	0	0	0	0	0.000670035	0	0	0	0	0	0	0	0	0	0	0	0	0	0	0	0	0	0	0	0	0	0	0	0	0	0	0	0	0	0	0	0	0	0	0	0
g__Selenomonas	k__Bacteria|p__Firmicutes|c__Negativicutes|o__Selenomonadales|f__Veillonellaceae|g__Selenomonas	0	0.000314636	0.00023889	0	0	0	0	0	0	0	0	0	0	0	0	0	0	0	0	0	0	0	0	0	0	0	0	0	0	0	0	0	0	0	0	0	0	0	0	0	0	0	0	0	0	0	0	0
g__Megamonas	k__Bacteria|p__Firmicutes|c__Negativicutes|o__Selenomonadales|f__Veillonellaceae|g__Megamonas	0	0	0	0	0	0	0	0	0	0.000254397	0	0	0	0	0	0	0	0	0	0	0	0	0	0	0	0	0	0	0	0	0	0	0	0	0	0	0	0	0	0	0	0	0	0	0	0	0	0.00926249
g__Subdoligranulum	k__Bacteria|p__Firmicutes|c__Clostridia|o__Clostridiales|f__Ruminococcaceae|g__Subdoligranulum	0	0	0	0	0	0	0	0	0	0	0	0	0	0	0	0	0	0	0	0	0	0	0	0	0	0	0	0	0	0	0	0	0	0	0	0	0	0	0	0.000177392	0	0	0	0	0	0	0	0
g__Pantoea	k__Bacteria|p__Proteobacteria|c__Gammaproteobacteria|o__Enterobacteriales|f__Enterobacteriaceae|g__Pantoea	0	0	0	0	0	0	0	0	0	0	0	0	0.000143776	0	0	0	0	0	0	0	0	0	0	0	0	0	0	0	0	0	0	0	0	0	0	0	0	0	0	0	0	0	0	0	0	0	0	0
g__Lachnospiraceae_noname	k__Bacteria|p__Firmicutes|c__Clostridia|o__Clostridiales|f__Lachnospiraceae|g__Lachnospiraceae_noname	0	0.00014339	0	0	0	0	0	0	0	0	0	0	0	0	0	0	0	0	0	0	0	0	0	0	0	0	0	0	0	0	0	0	0	0	0	0	0	0	0	0	0	0	0	0	0	0	0	0
g__Micrococcus	k__Bacteria|p__Actinobacteria|c__Actinobacteria|o__Actinomycetales|f__Micrococcaceae|g__Micrococcus	0	0	0	0	0	0	0	0	0	0	0	0	0	0	0	0	0	0	0	0	0	0	0	0	0	0	0	0	0	0	0	0	0	0	0	0	0	0	0	0.000136989	0	0	0	0	0	0	0	0
g__Pseudonocardia	k__Bacteria|p__Actinobacteria|c__Actinobacteria|o__Actinomycetales|f__Pseudonocardiaceae|g__Pseudonocardia	0	0	0	0	0	0	0	0	0	0	0	0.000116537	0	0	0	0	0	0	0	0	0	0	0	0	0	0	0	0	0	0	0	0	0	0	0	0	0	0	0	0	0	0	0	0	0	0	0	0.00468051
g__Akkermansia	k__Bacteria|p__Verrucomicrobia|c__Verrucomicrobiae|o__Verrucomicrobiales|f__Verrucomicrobiaceae|g__Akkermansia	0	0	0	0	0	0	0	0	0	0	0	0	0	0	0	0	0	0	0	0	0	0	0	0	0	0	0	0	0	0	0	0	0	0	0	0	0	0	0	0	0	0	0	0	0	0	0	0
g__Anaerococcus	k__Bacteria|p__Firmicutes|c__Clostridia|o__Clostridiales|f__Clostridiales_Family_XI_Incertae_Sedis|g__Anaerococcus	0	0	0	0	0	0	0	0	0	0	0	0	0	0	0	0	0	0	0	0	0	0	0	0	0	0	0	0	0	0	0	0	0	0	0	0	0	0	0	0	0	0	0	0	0	0	0	0.0523244
g__Anaeroglobus	k__Bacteria|p__Firmicutes|c__Negativicutes|o__Selenomonadales|f__Veillonellaceae|g__Anaeroglobus	0	0	0	0	0	0	0	0	0	0	0	0	0	0	0	0	0	0	0	0	0	0	0	0	0	0	0	0	0	0	0	0	0	0	0	0	0	0	0	0	0	0	0	0	0	0	0	0
g__Anaerostipes	k__Bacteria|p__Firmicutes|c__Clostridia|o__Clostridiales|f__Lachnospiraceae|g__Anaerostipes	0	0	0	0	0	0	0	0	0	0	0	0	0	0	0	0	0	0	0	0	0	0	0	0	0	0	0	0	0	0	0	0	0	0	0	0	0	0	0	0	0	0	0	0	0	0	0	0
g__Anaerotruncus	k__Bacteria|p__Firmicutes|c__Clostridia|o__Clostridiales|f__Ruminococcaceae|g__Anaerotruncus	0	0	0	0	0	0	0	0	0	0	0	0	0	0	0	0	0	0	0	0	0	0	0	0	0	0	0	0	0	0	0	0	0	0	0	0	0	0	0	0	0	0	0	0	0	0	0	0
g__Anoxybacillus	k__Bacteria|p__Firmicutes|c__Bacilli|o__Bacillales|f__Bacillaceae|g__Anoxybacillus	0	0	0	0	0	0	0	0	0	0	0	0	0	0	0	0	0	0	0	0	0	0	0	0	0	0	0	0	0	0	0	0	0	0	0	0	0	0	0	0	0	0	0	0	0	0	0	0
g__Bacteroidales_noname	k__Bacteria|p__Bacteroidetes|c__Bacteroidia|o__Bacteroidales|f__Bacteroidales_noname|g__Bacteroidales_noname	0	0	0	0	0	0	0	0	0	0	0	0	0	0	0	0	0	0	0	0	0	0	0	0	0	0	0	0	0	0	0	0	0	0	0	0	0	0	0	0	0	0	0	0	0	0	0	0
g__Barnesiella	k__Bacteria|p__Bacteroidetes|c__Bacteroidia|o__Bacteroidales|f__Porphyromonadaceae|g__Barnesiella	0	0	0	0	0	0	0	0	0	0	0	0	0	0	0	0	0	0	0	0	0	0	0	0	0	0	0	0	0	0	0	0	0	0	0	0	0	0	0	0	0	0	0	0	0	0	0	0
g__Bilophila	k__Bacteria|p__Proteobacteria|c__Deltaproteobacteria|o__Desulfovibrionales|f__Desulfovibrionaceae|g__Bilophila	0	0	0	0	0	0	0	0	0	0	0	0	0	0	0	0	0	0	0	0	0	0	0	0	0	0	0	0	0	0	0	0	0	0	0	0	0	0	0	0	0	0	0	0	0	0	0	0
g__Burkholderiales_noname	k__Bacteria|p__Proteobacteria|c__Betaproteobacteria|o__Burkholderiales|f__Burkholderiales_noname|g__Burkholderiales_noname	0	0	0	0	0	0	0	0	0	0	0	0	0	0	0	0	0	0	0	0	0	0	0	0	0	0	0	0	0	0	0	0	0	0	0	0	0	0	0	0	0	0	0	0	0	0	0	0
g__Butyricimonas	k__Bacteria|p__Bacteroidetes|c__Bacteroidia|o__Bacteroidales|f__Porphyromonadaceae|g__Butyricimonas	0	0	0	0	0	0	0	0	0	0	0	0	0	0	0	0	0	0	0	0	0	0	0	0	0	0	0	0	0	0	0	0	0	0	0	0	0	0	0	0	0	0	0	0	0	0	0	0
g__Butyrivibrio	k__Bacteria|p__Firmicutes|c__Clostridia|o__Clostridiales|f__Lachnospiraceae|g__Butyrivibrio	0	0	0	0	0	0	0	0	0	0	0	0	0	0	0	0	0	0	0	0	0	0	0	0	0	0	0	0	0	0	0	0	0	0	0	0	0	0	0	0	0	0	0	0	0	0	0	0
g__Citrobacter	k__Bacteria|p__Proteobacteria|c__Gammaproteobacteria|o__Enterobacteriales|f__Enterobacteriaceae|g__Citrobacter	0	0	0	0	0	0	0	0	0	0	0	0	0	0	0	0	0	0	0	0	0	0	0	0	0	0	0	0	0	0	0	0	0	0	0	0	0	0	0	0	0	0	0	0	0	0	0	0
g__Clavispora	k__Eukaryota|p__Ascomycota|c__Saccharomycetes|o__Saccharomycetales|f__Metschnikowiaceae|g__Clavispora	0	0	0	0	0	0	0	0	0	0	0	0	0	0	0	0	0	0	0	0	0	0	0	0	0	0	0	0	0	0	0	0	0	0	0	0	0	0	0	0	0	0	0	0	0	0	0	0
g__Clostridiaceae_noname	k__Bacteria|p__Firmicutes|c__Clostridia|o__Clostridiales|f__Clostridiaceae|g__Clostridiaceae_noname	0	0	0	0	0	0	0	0	0	0	0	0	0	0	0	0	0	0	0	0	0	0	0	0	0	0	0	0	0	0	0	0	0	0	0	0	0	0	0	0	0	0	0	0	0	0	0	0
g__Clostridiales_Family_XI_Incertae_Sedis_noname	k__Bacteria|p__Firmicutes|c__Clostridia|o__Clostridiales|f__Clostridiales_Family_XI_Incertae_Sedis|g__Clostridiales_Family_XI_Incertae_Sedis_noname	0	0	0	0	0	0	0	0	0	0	0	0	0	0	0	0	0	0	0	0	0	0	0	0	0	0	0	0	0	0	0	0	0	0	0	0	0	0	0	0	0	0	0	0	0	0	0	0.00115656
g__Clostridiales_Family_XIII_Incertae_Sedis_noname	k__Bacteria|p__Firmicutes|c__Clostridia|o__Clostridiales|f__Clostridiales_Family_XIII_Incertae_Sedis|g__Clostridiales_Family_XIII_Incertae_Sedis_noname	0	0	0	0	0	0	0	0	0	0	0	0	0	0	0	0	0	0	0	0	0	0	0	0	0	0	0	0	0	0	0	0	0	0	0	0	0	0	0	0	0	0	0	0	0	0	0	0
g__Clostridiales_Family_XIII_Incertae_Sedis_unclassified	k__Bacteria|p__Firmicutes|c__Clostridia|o__Clostridiales|f__Clostridiales_Family_XIII_Incertae_Sedis|g__Clostridiales_Family_XIII_Incertae_Sedis_unclassified	0	0	0	0	0	0	0	0	0	0	0	0	0	0	0	0	0	0	0	0	0	0	0	0	0	0	0	0	0	0	0	0	0	0	0	0	0	0	0	0	0	0	0	0	0	0	0	0
g__Clostridiales_noname	k__Bacteria|p__Firmicutes|c__Clostridia|o__Clostridiales|f__Clostridiales_noname|g__Clostridiales_noname	0	0	0	0	0	0	0	0	0	0	0	0	0	0	0	0	0	0	0	0	0	0	0	0	0	0	0	0	0	0	0	0	0	0	0	0	0	0	0	0	0	0	0	0	0	0	0	0
g__Clostridium	k__Bacteria|p__Firmicutes|c__Clostridia|o__Clostridiales|f__Clostridiaceae|g__Clostridium	0	0	0	0	0	0	0	0	0	0	0	0	0	0	0	0	0	0	0	0	0	0	0	0	0	0	0	0	0	0	0	0	0	0	0	0	0	0	0	0	0	0	0	0	0	0	0	0
g__Collinsella	k__Bacteria|p__Actinobacteria|c__Actinobacteria|o__Coriobacteriales|f__Coriobacteriaceae|g__Collinsella	0	0	0	0	0	0	0	0	0	0	0	0	0	0	0	0	0	0	0	0	0	0	0	0	0	0	0	0	0	0	0	0	0	0	0	0	0	0	0	0	0	0	0	0	0	0	0	0
g__Coprobacillus	k__Bacteria|p__Firmicutes|c__Erysipelotrichia|o__Erysipelotrichales|f__Erysipelotrichaceae|g__Coprobacillus	0	0	0	0	0	0	0	0	0	0	0	0	0	0	0	0	0	0	0	0	0	0	0	0	0	0	0	0	0	0	0	0	0	0	0	0	0	0	0	0	0	0	0	0	0	0	0	0
g__Coprococcus	k__Bacteria|p__Firmicutes|c__Clostridia|o__Clostridiales|f__Lachnospiraceae|g__Coprococcus	0	0	0	0	0	0	0	0	0	0	0	0	0	0	0	0	0	0	0	0	0	0	0	0	0	0	0	0	0	0	0	0	0	0	0	0	0	0	0	0	0	0	0	0	0	0	0	0
g__Coriobacteriaceae_noname	k__Bacteria|p__Actinobacteria|c__Actinobacteria|o__Coriobacteriales|f__Coriobacteriaceae|g__Coriobacteriaceae_noname	0	0	0	0	0	0	0	0	0	0	0	0	0	0	0	0	0	0	0	0	0	0	0	0	0	0	0	0	0	0	0	0	0	0	0	0	0	0	0	0	0	0	0	0	0	0	0	0
g__Dermabacteraceae_unclassified	k__Bacteria|p__Actinobacteria|c__Actinobacteria|o__Actinomycetales|f__Dermabacteraceae|g__Dermabacteraceae_unclassified	0	0	0	0	0	0	0	0	0	0	0	0	0	0	0	0	0	0	0	0	0	0	0	0	0	0	0	0	0	0	0	0	0	0	0	0	0	0	0	0	0	0	0	0	0	0	0	0
g__Desulfovibrio	k__Bacteria|p__Proteobacteria|c__Deltaproteobacteria|o__Desulfovibrionales|f__Desulfovibrionaceae|g__Desulfovibrio	0	0	0	0	0	0	0	0	0	0	0	0	0	0	0	0	0	0	0	0	0	0	0	0	0	0	0	0	0	0	0	0	0	0	0	0	0	0	0	0	0	0	0	0	0	0	0	0
g__Dorea	k__Bacteria|p__Firmicutes|c__Clostridia|o__Clostridiales|f__Lachnospiraceae|g__Dorea	0	0	0	0	0	0	0	0	0	0	0	0	0	0	0	0	0	0	0	0	0	0	0	0	0	0	0	0	0	0	0	0	0	0	0	0	0	0	0	0	0	0	0	0	0	0	0	0
g__Eggerthella	k__Bacteria|p__Actinobacteria|c__Actinobacteria|o__Coriobacteriales|f__Coriobacteriaceae|g__Eggerthella	0	0	0	0	0	0	0	0	0	0	0	0	0	0	0	0	0	0	0	0	0	0	0	0	0	0	0	0	0	0	0	0	0	0	0	0	0	0	0	0	0	0	0	0	0	0	0	0
g__Elizabethkingia	k__Bacteria|p__Bacteroidetes|c__Flavobacteriia|o__Flavobacteriales|f__Flavobacteriaceae|g__Elizabethkingia	0	0	0	0	0	0	0	0	0	0	0	0	0	0	0	0	0	0	0	0	0	0	0	0	0	0	0	0	0	0	0	0	0	0	0	0	0	0	0	0	0	0	0	0	0	0	0	0
g__Erysipelotrichaceae_noname	k__Bacteria|p__Firmicutes|c__Erysipelotrichia|o__Erysipelotrichales|f__Erysipelotrichaceae|g__Erysipelotrichaceae_noname	0	0	0	0	0	0	0	0	0	0	0	0	0	0	0	0	0	0	0	0	0	0	0	0	0	0	0	0	0	0	0	0	0	0	0	0	0	0	0	0	0	0	0	0	0	0	0	0
g__Eubacterium	k__Bacteria|p__Firmicutes|c__Clostridia|o__Clostridiales|f__Eubacteriaceae|g__Eubacterium	0	0	0	0	0	0	0	0	0	0	0	0	0	0	0	0	0	0	0	0	0	0	0	0	0	0	0	0	0	0	0	0	0	0	0	0	0	0	0	0	0	0	0	0	0	0	0	0
g__Faecalibacterium	k__Bacteria|p__Firmicutes|c__Clostridia|o__Clostridiales|f__Ruminococcaceae|g__Faecalibacterium	0	0	0	0	0	0	0	0	0	0	0	0	0	0	0	0	0	0	0	0	0	0	0	0	0	0	0	0	0	0	0	0	0	0	0	0	0	0	0	0	0	0	0	0	0	0	0	0
g__Flavonifractor	k__Bacteria|p__Firmicutes|c__Clostridia|o__Clostridiales|f__Clostridiales_noname|g__Flavonifractor	0	0	0	0	0	0	0	0	0	0	0	0	0	0	0	0	0	0	0	0	0	0	0	0	0	0	0	0	0	0	0	0	0	0	0	0	0	0	0	0	0	0	0	0	0	0	0	0
g__Fusarium	k__Eukaryota|p__Ascomycota|c__Sordariomycetes|o__Hypocreales|f__Nectriaceae|g__Fusarium	0	0	0	0	0	0	0	0	0	0	0	0	0	0	0	0	0	0	0	0	0	0	0	0	0	0	0	0	0	0	0	0	0	0	0	0	0	0	0	0	0	0	0	0	0	0	0	0
g__Gardnerella	k__Bacteria|p__Actinobacteria|c__Actinobacteria|o__Bifidobacteriales|f__Bifidobacteriaceae|g__Gardnerella	0	0	0	0	0	0	0	0	0	0	0	0	0	0	0	0	0	0	0	0	0	0	0	0	0	0	0	0	0	0	0	0	0	0	0	0	0	0	0	0	0	0	0	0	0	0	0	0
g__Holdemania	k__Bacteria|p__Firmicutes|c__Erysipelotrichia|o__Erysipelotrichales|f__Erysipelotrichaceae|g__Holdemania	0	0	0	0	0	0	0	0	0	0	0	0	0	0	0	0	0	0	0	0	0	0	0	0	0	0	0	0	0	0	0	0	0	0	0	0	0	0	0	0	0	0	0	0	0	0	0	0
g__Lachnoanaerobaculum	k__Bacteria|p__Firmicutes|c__Clostridia|o__Clostridiales|f__Lachnospiraceae|g__Lachnoanaerobaculum	0	0	0	0	0	0	0	0	0	0	0	0	0	0	0	0	0	0	0	0	0	0	0	0	0	0	0	0	0	0	0	0	0	0	0	0	0	0	0	0	0	0	0	0	0	0	0	0
g__Lactococcus	k__Bacteria|p__Firmicutes|c__Bacilli|o__Lactobacillales|f__Streptococcaceae|g__Lactococcus	0	0	0	0	0	0	0	0	0	0	0	0	0	0	0	0	0	0	0	0	0	0	0	0	0	0	0	0	0	0	0	0	0	0	0	0	0	0	0	0	0	0	0	0	0	0	0	0
g__Methanobrevibacter	k__Archaea|p__Euryarchaeota|c__Methanobacteria|o__Methanobacteriales|f__Methanobacteriaceae|g__Methanobrevibacter	0	0	0	0	0	0	0	0	0	0	0	0	0	0	0	0	0	0	0	0	0	0	0	0	0	0	0	0	0	0	0	0	0	0	0	0	0	0	0	0	0	0	0	0	0	0	0	0
g__Nakaseomyces	k__Eukaryota|p__Ascomycota|c__Saccharomycetes|o__Saccharomycetales|f__Saccharomycetaceae|g__Nakaseomyces	0	0	0	0	0	0	0	0	0	0	0	0	0	0	0	0	0	0	0	0	0	0	0	0	0	0	0	0	0	0	0	0	0	0	0	0	0	0	0	0	0	0	0	0	0	0	0	0
g__Odoribacter	k__Bacteria|p__Bacteroidetes|c__Bacteroidia|o__Bacteroidales|f__Porphyromonadaceae|g__Odoribacter	0	0	0	0	0	0	0	0	0	0	0	0	0	0	0	0	0	0	0	0	0	0	0	0	0	0	0	0	0	0	0	0	0	0	0	0	0	0	0	0	0	0	0	0	0	0	0	0
g__Oribacterium	k__Bacteria|p__Firmicutes|c__Clostridia|o__Clostridiales|f__Lachnospiraceae|g__Oribacterium	0	0	0	0	0	0	0	0	0	0	0	0	0	0	0	0	0	0	0	0	0	0	0	0	0	0	0	0	0	0	0	0	0	0	0	0	0	0	0	0	0	0	0	0	0	0	0	0
g__Oscillibacter	k__Bacteria|p__Firmicutes|c__Clostridia|o__Clostridiales|f__Oscillospiraceae|g__Oscillibacter	0	0	0	0	0	0	0	0	0	0	0	0	0	0	0	0	0	0	0	0	0	0	0	0	0	0	0	0	0	0	0	0	0	0	0	0	0	0	0	0	0	0	0	0	0	0	0	0
g__Parasutterella	k__Bacteria|p__Proteobacteria|c__Betaproteobacteria|o__Burkholderiales|f__Sutterellaceae|g__Parasutterella	0	0	0	0	0	0	0	0	0	0	0	0	0	0	0	0	0	0	0	0	0	0	0	0	0	0	0	0	0	0	0	0	0	0	0	0	0	0	0	0	0	0	0	0	0	0	0	0
g__Peptoniphilus	k__Bacteria|p__Firmicutes|c__Clostridia|o__Clostridiales|f__Clostridiales_Family_XI_Incertae_Sedis|g__Peptoniphilus	0	0	0	0	0	0	0	0	0	0	0	0	0	0	0	0	0	0	0	0	0	0	0	0	0	0	0	0	0	0	0	0	0	0	0	0	0	0	0	0	0	0	0	0	0	0	0	0.000904207
g__Peptostreptococcaceae_noname	k__Bacteria|p__Firmicutes|c__Clostridia|o__Clostridiales|f__Peptostreptococcaceae|g__Peptostreptococcaceae_noname	0	0	0	0	0	0	0	0	0	0	0	0	0	0	0	0	0	0	0	0	0	0	0	0	0	0	0	0	0	0	0	0	0	0	0	0	0	0	0	0	0	0	0	0	0	0	0	0
g__Proteus	k__Bacteria|p__Proteobacteria|c__Gammaproteobacteria|o__Enterobacteriales|f__Enterobacteriaceae|g__Proteus	0	0	0	0	0	0	0	0	0	0	0	0	0	0	0	0	0	0	0	0	0	0	0	0	0	0	0	0	0	0	0	0	0	0	0	0	0	0	0	0	0	0	0	0	0	0	0	0
g__Roseburia	k__Bacteria|p__Firmicutes|c__Clostridia|o__Clostridiales|f__Lachnospiraceae|g__Roseburia	0	0	0	0	0	0	0	0	0	0	0	0	0	0	0	0	0	0	0	0	0	0	0	0	0	0	0	0	0	0	0	0	0	0	0	0	0	0	0	0	0	0	0	0	0	0	0	0
g__Ruminococcaceae_noname	k__Bacteria|p__Firmicutes|c__Clostridia|o__Clostridiales|f__Ruminococcaceae|g__Ruminococcaceae_noname	0	0	0	0	0	0	0	0	0	0	0	0	0	0	0	0	0	0	0	0	0	0	0	0	0	0	0	0	0	0	0	0	0	0	0	0	0	0	0	0	0	0	0	0	0	0	0	0
g__Ruminococcus	k__Bacteria|p__Firmicutes|c__Clostridia|o__Clostridiales|f__Ruminococcaceae|g__Ruminococcus	0	0	0	0	0	0	0	0	0	0	0	0	0	0	0	0	0	0	0	0	0	0	0	0	0	0	0	0	0	0	0	0	0	0	0	0	0	0	0	0	0	0	0	0	0	0	0	0
g__Scardovia	k__Bacteria|p__Actinobacteria|c__Actinobacteria|o__Bifidobacteriales|f__Bifidobacteriaceae|g__Scardovia	0	0	0	0	0	0	0	0	0	0	0	0	0	0	0	0	0	0	0	0	0	0	0	0	0	0	0	0	0	0	0	0	0	0	0	0	0	0	0	0	0	0	0	0	0	0	0	0
g__Schizosaccharomyces	k__Eukaryota|p__Ascomycota|c__Schizosaccharomycetes|o__Schizosaccharomycetales|f__Schizosaccharomycetaceae|g__Schizosaccharomyces	0	0	0	0	0	0	0	0	0	0	0	0	0	0	0	0	0	0	0	0	0	0	0	0	0	0	0	0	0	0	0	0	0	0	0	0	0	0	0	0	0	0	0	0	0	0	0	0
g__Sutterella	k__Bacteria|p__Proteobacteria|c__Betaproteobacteria|o__Burkholderiales|f__Sutterellaceae|g__Sutterella	0	0	0	0	0	0	0	0	0	0	0	0	0	0	0	0	0	0	0	0	0	0	0	0	0	0	0	0	0	0	0	0	0	0	0	0	0	0	0	0	0	0	0	0	0	0	0	0
g__Varibaculum	k__Bacteria|p__Actinobacteria|c__Actinobacteria|o__Actinomycetales|f__Actinomycetaceae|g__Varibaculum	0	0	0	0	0	0	0	0	0	0	0	0	0	0	0	0	0	0	0	0	0	0	0	0	0	0	0	0	0	0	0	0	0	0	0	0	0	0	0	0	0	0	0	0	0	0	0	0
[truncated: 19 more columns]

## Sheet: TableS7
Table S7: Presence-absence microbial profiling in respiratory specimens (1=presence; 0=absence)
At the genus level	P15S209	P56T206	P61T207	P62T207	P66T207	P69T214	P73T214	P07S205	P11T205	P11T223	P05S207	P05T201	P01N127	P01N129	P01N201	P01N207	P01T127	P01T129	P01T201	P01T207	P04S207	P04T208	P20S218	P20T223	P06N205	P06S208	P06T205	P14T208	P14T211	P14T220	P18T223	P09N205	P10N211	P10T205	P10T208	P10T211	P10T214	P10T223	P19T220	P19T223	P13N214	P13S217	P13T208	P13T211	P13T214	P13T217	P13T220
k__Archaea|g__Halobacterium	0	0	0	0	0	0	0	0	0	1	0	0	0	0	0	0	0	0	0	0	0	0	0	0	0	0	0	0	0	0	0	0	1	0	0	0	0	1	0	1	0	1	0	0	1	0	0
k__Archaea|g__Halococcus	0	0	0	0	0	0	0	0	0	1	0	0	0	0	0	0	0	0	0	0	0	0	0	0	0	0	0	0	0	0	0	0	1	0	0	0	1	0	0	1	0	1	0	0	1	0	0
k__Archaea|g__Halorubrum	0	0	0	0	0	0	0	0	0	0	0	0	0	0	0	0	0	0	0	0	0	0	0	0	0	0	0	0	0	0	0	0	1	0	0	0	1	1	0	1	0	1	0	0	1	0	0
k__Bacteria|g__Actinobaculum	0	0	0	0	0	0	0	0	0	0	0	1	0	0	0	0	0	0	0	0	0	0	0	0	0	0	0	0	0	0	0	0	0	0	0	0	0	0	0	0	0	0	0	0	0	0	0
k__Bacteria|g__Actinomyces	1	1	0	1	1	1	1	0	0	0	0	0	0	0	0	0	0	0	0	0	0	0	1	0	0	0	0	0	0	0	0	0	0	0	0	0	1	0	0	0	0	0	0	0	0	0	0
k__Bacteria|g__Brevibacterium	0	0	0	0	0	0	0	0	0	0	0	0	0	0	0	0	0	0	0	0	0	0	0	0	0	0	0	0	0	0	0	0	0	0	1	0	0	0	0	0	0	0	0	0	0	0	1
k__Bacteria|g__Corynebacterium	0	1	0	0	0	0	1	0	0	0	0	0	0	0	0	0	0	0	0	0	0	0	0	0	0	0	0	0	0	0	1	1	1	1	1	1	1	1	0	0	0	0	0	0	0	0	0
k__Bacteria|g__Brachybacterium	0	0	0	0	0	0	0	0	0	0	0	0	0	0	0	0	0	0	0	0	0	0	0	0	0	0	0	0	0	1	0	0	0	0	0	0	0	0	0	0	0	0	0	0	0	0	0
k__Bacteria|g__Dermatophilaceae_unclassified	0	0	0	0	0	0	0	0	0	0	0	0	0	0	0	0	0	0	0	0	0	0	0	1	0	1	0	0	0	0	0	0	0	0	0	0	0	0	0	0	0	0	0	0	0	0	0
k__Bacteria|g__Micrococcus	0	0	0	0	0	0	0	0	0	0	0	0	0	0	0	0	0	0	0	0	0	0	0	0	0	0	0	0	0	0	0	0	0	0	0	0	0	0	0	1	0	0	0	0	0	0	0
k__Bacteria|g__Rothia	1	1	1	1	1	1	1	0	0	0	0	0	0	0	0	0	0	0	0	0	0	0	1	0	0	0	0	0	0	0	0	0	0	1	0	0	0	0	1	0	0	1	0	0	0	0	0
k__Bacteria|g__Propionibacteriaceae_unclassified	0	1	0	0	0	0	0	1	0	1	1	1	1	0	0	0	1	0	0	0	1	1	1	0	1	0	0	1	0	1	0	1	1	0	1	0	1	1	1	0	1	0	0	0	1	1	1
k__Bacteria|g__Propionibacterium	1	1	1	1	1	0	0	0	0	1	1	1	1	0	0	0	1	0	0	0	1	1	1	0	1	1	0	1	0	1	1	1	1	1	1	1	1	1	1	1	1	1	1	1	1	1	1
k__Bacteria|g__Pseudonocardia	0	0	0	0	0	0	0	0	0	0	0	1	0	0	0	0	0	0	0	0	0	0	0	0	0	0	0	0	0	0	0	0	0	0	0	0	0	0	0	0	0	0	0	0	0	0	0
k__Bacteria|g__Bifidobacterium	0	0	0	0	0	0	0	0	1	0	0	0	0	0	0	0	0	0	0	0	0	0	0	0	0	0	0	0	0	0	0	0	0	0	0	0	0	0	0	0	0	0	0	0	0	0	0
k__Bacteria|g__Atopobium	0	1	1	1	0	1	1	1	0	0	0	0	0	0	0	0	0	0	0	0	0	0	0	0	0	0	0	0	0	0	0	0	0	0	0	0	0	0	0	0	0	0	0	0	0	0	0
k__Bacteria|g__Bacteroidetes_noname	1	1	0	0	0	0	0	0	0	0	0	0	0	0	0	0	0	0	0	0	0	0	0	0	0	0	0	0	0	0	0	0	0	0	0	0	0	0	0	0	0	0	0	0	0	0	0
k__Bacteria|g__Bacteroides	0	0	0	0	0	0	0	0	0	0	0	0	1	0	0	0	0	0	0	0	0	0	0	0	0	0	0	0	0	0	0	0	0	0	0	0	0	0	0	0	0	0	0	0	0	0	0
k__Bacteria|g__Parabacteroides	0	0	0	0	0	0	0	0	0	1	0	0	1	0	0	0	0	0	0	0	0	0	1	0	0	0	0	0	0	0	0	0	0	0	0	0	0	1	0	0	0	0	0	0	0	0	0
k__Bacteria|g__Porphyromonas	1	1	1	0	1	1	1	0	0	0	0	0	0	0	0	0	0	0	0	0	0	0	0	0	0	0	0	0	0	0	0	0	0	0	0	0	0	0	0	0	0	0	0	0	0	0	0
k__Bacteria|g__Tannerella	1	1	0	0	1	1	0	0	0	0	0	0	0	0	0	0	0	0	0	0	0	0	0	0	0	0	0	0	0	0	0	0	0	0	0	0	0	0	0	0	0	0	0	0	0	0	0
k__Bacteria|g__Alloprevotella	1	1	1	0	1	1	1	0	0	0	0	0	0	0	0	0	0	0	0	0	0	0	0	0	0	0	0	0	0	0	0	0	0	0	0	0	0	0	0	0	0	0	0	0	0	0	0
k__Bacteria|g__Prevotella	1	1	1	1	1	1	1	0	0	0	0	1	0	0	0	0	0	0	0	0	0	0	0	0	0	0	0	0	0	0	0	0	0	0	0	0	0	0	1	1	0	0	0	0	0	0	0
k__Bacteria|g__Alistipes	0	0	0	0	0	0	0	0	0	0	0	0	1	0	0	0	0	0	0	0	0	0	0	0	0	0	0	0	0	0	0	0	0	0	0	0	0	0	0	0	0	0	0	0	1	0	0
k__Bacteria|g__Capnocytophaga	1	1	1	0	1	1	1	1	0	0	0	1	0	0	0	0	0	0	0	0	0	0	0	0	0	0	0	0	0	0	0	0	0	0	0	0	0	0	1	0	0	0	0	0	0	0	0
k__Bacteria|g__Riemerella	1	1	0	0	1	1	1	0	0	0	0	0	0	0	0	0	0	0	0	0	0	0	0	0	0	0	0	0	0	0	0	0	0	0	0	0	0	0	0	0	0	0	0	0	0	0	0
k__Bacteria|g__Deinococcus	0	0	0	1	0	0	0	0	0	1	0	0	0	0	0	0	0	0	0	0	0	0	0	0	0	0	0	0	0	0	0	0	0	0	0	0	0	1	0	1	1	0	0	0	0	0	0
k__Bacteria|g__Gemella	1	1	0	1	1	1	1	0	0	0	0	0	0	0	0	0	0	0	0	0	0	0	0	0	0	0	0	0	0	0	0	0	0	0	0	0	0	0	0	0	0	0	0	0	0	0	0
k__Bacteria|g__Staphylococcus	0	0	0	0	0	0	0	0	0	1	0	0	0	0	0	0	0	0	0	0	0	1	0	1	1	0	1	1	1	1	0	1	1	1	1	1	1	1	1	1	0	0	0	0	0	0	1
k__Bacteria|g__Abiotrophia	0	0	0	0	0	0	1	0	0	0	0	0	0	0	0	0	0	0	0	0	0	0	0	0	0	0	0	0	0	0	0	0	0	0	0	0	0	0	0	0	0	0	0	0	0	0	0
k__Bacteria|g__Granulicatella	1	1	0	1	1	1	1	0	0	0	0	0	0	0	0	0	0	0	0	0	0	1	0	0	0	0	0	1	0	0	0	0	0	1	0	0	0	0	0	0	0	0	0	0	0	0	0
k__Bacteria|g__Enterococcus	0	0	0	0	0	0	0	0	0	1	0	0	0	0	0	0	0	0	0	0	0	1	0	1	0	0	0	0	0	0	0	0	0	0	0	0	0	0	0	0	0	0	0	0	1	0	1
k__Bacteria|g__Lactobacillus	0	0	0	0	0	0	0	0	0	0	0	0	0	0	0	0	0	0	0	0	0	0	0	1	0	0	0	0	0	0	0	0	0	0	0	0	0	0	0	0	0	0	0	0	0	0	0
k__Bacteria|g__Leuconostoc	0	0	0	1	0	0	0	0	0	0	0	0	0	0	0	0	0	0	0	0	0	0	0	0	0	0	0	0	0	0	0	0	0	0	0	0	0	0	0	0	0	0	0	0	0	0	0
k__Bacteria|g__Weissella	0	0	1	1	0	0	0	0	0	0	0	0	0	0	0	0	0	0	0	0	0	0	0	0	0	0	0	0	0	0	0	0	0	0	0	0	0	0	0	0	0	0	0	0	0	0	0
k__Bacteria|g__Streptococcus	1	1	1	1	1	1	1	0	0	0	0	0	0	0	0	0	0	0	0	0	0	0	0	0	0	0	0	0	0	0	0	0	0	0	0	0	0	0	1	0	0	0	0	0	0	0	0
k__Bacteria|g__Finegoldia	0	0	0	0	0	0	0	0	0	0	0	0	0	0	0	0	0	0	0	0	0	0	0	0	0	0	0	0	0	0	0	1	0	0	0	0	0	0	0	0	0	0	0	0	0	0	0
k__Bacteria|g__Parvimonas	1	1	0	0	0	0	0	0	0	0	0	0	0	0	0	0	0	0	0	0	0	0	0	0	0	0	0	0	0	0	0	0	0	0	0	0	0	0	0	0	0	0	0	0	0	0	0
k__Bacteria|g__Blautia	0	0	0	0	0	0	0	0	0	0	0	0	0	0	0	0	0	0	0	0	0	0	0	0	0	0	0	0	0	0	0	0	0	0	0	0	0	0	1	0	0	0	0	0	1	0	0
k__Bacteria|g__Catonella	1	0	1	0	0	0	0	0	0	0	0	0	0	0	0	0	0	0	0	0	0	0	0	0	0	0	0	0	0	0	0	0	0	0	0	0	0	0	0	0	0	0	0	0	0	0	0
k__Bacteria|g__Lachnospiraceae_noname	0	0	0	0	0	1	0	0	0	0	0	0	0	0	0	0	0	0	0	0	0	0	0	0	0	0	0	0	0	0	0	0	0	0	0	0	0	0	0	0	0	0	0	0	0	0	0
k__Bacteria|g__Stomatobaculum	0	1	0	1	1	1	1	0	0	0	0	0	0	0	0	0	0	0	0	0	0	0	0	0	0	0	0	0	0	0	0	0	0	0	0	0	0	0	0	0	0	0	0	0	0	0	0
k__Bacteria|g__Filifactor	1	0	0	0	0	0	0	0	0	0	0	0	0	0	0	0	0	0	0	0	0	0	0	0	0	0	0	0	0	0	0	0	0	0	0	0	0	0	0	0	0	0	0	0	0	0	0
k__Bacteria|g__Peptostreptococcus	1	1	0	0	1	1	0	0	0	0	0	0	0	0	0	0	0	0	0	0	0	0	0	0	0	0	0	0	0	0	0	0	0	0	0	0	0	0	1	1	0	0	0	0	0	0	0
k__Bacteria|g__Subdoligranulum	0	0	0	0	0	0	0	0	0	0	0	0	0	0	0	0	0	0	0	0	0	0	0	0	0	0	0	0	0	0	0	0	0	0	0	0	0	0	0	1	0	0	0	0	0	0	0
k__Bacteria|g__Bulleidia	1	1	0	0	0	0	0	0	0	0	0	0	0	0	0	0	0	0	0	0	0	0	0	0	0	0	0	0	0	0	0	0	0	0	0	0	0	0	0	0	0	0	0	0	0	0	0
k__Bacteria|g__Eggerthia	0	1	0	0	0	0	0	0	0	0	0	0	0	0	0	0	0	0	0	0	0	0	0	0	0	0	0	0	0	0	0	0	0	0	0	0	0	0	0	0	0	0	0	0	0	0	0
k__Bacteria|g__Solobacterium	1	1	1	1	1	1	1	0	0	0	0	0	0	0	0	0	0	0	0	0	0	0	0	0	0	0	0	0	0	0	0	0	0	0	0	0	0	0	0	0	0	0	0	0	0	0	0
k__Bacteria|g__Dialister	1	0	1	0	0	1	0	0	0	0	0	0	0	0	0	0	0	0	0	0	0	0	0	0	0	0	0	0	0	0	0	0	0	0	0	0	0	0	0	0	0	0	0	0	0	0	0
k__Bacteria|g__Megamonas	0	0	0	0	0	0	0	0	0	1	0	0	0	0	0	0	0	0	0	0	0	0	0	0	0	0	0	0	0	0	0	0	0	0	0	0	0	0	0	0	0	0	0	0	0	0	0
k__Bacteria|g__Megasphaera	1	1	1	1	1	1	1	1	1	0	0	0	0	0	0	0	0	0	0	0	0	0	0	0	0	0	0	0	0	0	0	0	0	0	0	0	0	0	0	0	0	0	0	0	0	0	0
k__Bacteria|g__Mitsuokella	1	1	0	1	0	1	0	0	0	0	0	0	0	0	0	0	0	0	0	0	0	0	0	0	0	0	0	0	0	0	0	0	0	0	0	0	0	0	0	0	0	0	0	0	0	0	0
k__Bacteria|g__Selenomonas	0	1	0	0	0	1	0	0	0	0	0	0	0	0	0	0	0	0	0	0	0	0	0	0	0	0	0	0	0	0	0	0	0	0	0	0	0	0	0	0	0	0	0	0	0	0	0
k__Bacteria|g__Veillonella	1	1	1	1	1	1	1	1	1	1	0	1	0	0	0	0	0	0	0	0	0	0	0	1	0	0	0	0	0	0	0	0	0	1	1	1	0	0	1	1	0	1	0	0	0	0	0
k__Bacteria|g__Fusobacterium	1	1	0	0	1	1	1	0	0	0	0	0	0	0	0	0	0	0	0	0	0	0	0	0	0	0	0	0	0	0	0	0	0	0	0	0	0	0	0	0	0	0	0	0	0	0	0
k__Bacteria|g__Leptotrichia	1	0	0	1	1	1	1	0	0	0	0	0	0	0	0	0	0	0	0	0	0	0	0	0	0	0	0	0	0	0	0	0	0	0	0	0	0	0	1	0	0	0	0	0	0	0	0
k__Bacteria|g__Leptotrichiaceae_unclassified	1	1	1	1	1	1	1	1	0	0	0	1	0	0	0	0	0	0	0	0	0	0	0	0	0	0	0	0	0	0	0	0	0	1	0	0	0	0	1	0	0	0	0	0	0	0	0
k__Bacteria|g__Hyphomicrobiaceae_unclassified	0	0	0	0	0	0	0	0	0	0	0	0	0	0	0	0	0	0	0	0	0	0	0	0	0	0	0	0	0	0	0	1	0	0	1	0	0	0	0	0	0	0	0	0	0	0	0
k__Bacteria|g__Roseomonas	0	0	0	0	0	0	0	0	0	0	0	0	0	0	0	0	0	0	0	0	0	0	0	0	0	0	0	0	0	0	0	0	0	0	0	0	0	0	0	0	0	0	1	0	0	0	0
k__Bacteria|g__Sphingomonas	0	0	0	0	0	0	0	0	0	0	0	0	0	0	0	0	0	0	0	0	0	0	0	0	0	0	0	0	0	0	0	0	1	0	0	0	0	0	0	1	0	1	0	0	0	1	0
k__Bacteria|g__Burkholderia	1	0	1	1	0	0	0	0	0	0	1	0	1	1	1	1	1	1	1	1	1	1	1	1	0	1	0	1	0	0	0	0	0	0	1	1	0	0	0	1	0	1	1	0	0	0	1
k__Bacteria|g__Lautropia	1	0	0	0	1	1	1	1	0	0	0	0	0	0	0	0	0	0	0	0	0	0	0	0	0	0	0	0	0	0	0	0	0	0	0	0	0	0	0	0	0	0	0	0	0	0	0
k__Bacteria|g__Ralstonia	0	0	0	0	0	0	0	0	0	0	1	0	0	0	0	0	0	0	0	0	0	1	1	0	0	0	0	0	0	1	0	0	1	0	0	0	0	0	0	0	0	1	0	0	0	0	0
k__Bacteria|g__Comamonas	0	0	0	0	0	0	0	1	0	0	0	0	0	0	0	0	0	0	0	0	0	0	0	0	1	0	0	0	0	0	0	1	0	0	0	0	0	0	0	0	0	0	0	0	1	0	0
k__Bacteria|g__Sutterellaceae_unclassified	0	0	0	0	0	0	0	0	0	0	0	0	1	0	0	0	0	0	0	0	0	0	0	0	0	0	0	0	0	0	0	0	0	0	0	0	0	0	0	0	0	0	0	0	0	0	0
k__Bacteria|g__Gallionellaceae_unclassified	1	0	0	0	1	1	0	0	0	0	0	0	0	0	0	0	0	0	0	0	0	0	0	0	0	0	0	0	0	0	0	0	0	0	0	0	0	0	0	0	0	0	0	0	0	0	0
k__Bacteria|g__Eikenella	1	1	0	0	0	0	1	0	0	0	0	0	0	0	0	0	0	0	0	0	0	0	0	0	0	0	0	0	0	0	0	0	0	0	0	0	0	0	0	0	0	0	0	0	0	0	0
k__Bacteria|g__Kingella	1	1	0	0	1	1	1	0	0	0	0	0	0	0	0	0	0	0	0	0	0	0	0	0	0	0	0	0	0	0	0	0	0	0	0	0	0	0	0	0	0	0	0	0	0	0	0
k__Bacteria|g__Neisseria	1	1	1	0	1	1	1	0	0	0	0	1	0	0	0	0	0	0	0	0	0	0	0	0	0	0	0	0	0	0	0	0	0	1	0	0	0	0	1	0	0	0	0	0	0	0	0
k__Bacteria|g__Campylobacter	1	1	1	1	1	1	1	0	0	0	0	1	1	0	0	0	0	0	0	0	0	0	0	0	0	0	0	0	0	0	0	0	0	0	0	0	0	0	1	0	0	0	1	0	0	0	0
k__Bacteria|g__Cardiobacteriaceae_unclassified	1	0	0	0	0	0	1	0	0	0	0	0	0	0	0	0	0	0	0	0	0	0	0	0	0	0	0	0	0	0	0	0	0	0	0	0	0	0	0	0	0	0	0	0	0	0	0
k__Bacteria|g__Cardiobacterium	1	0	0	0	0	0	1	0	0	0	0	0	0	0	0	0	0	0	0	0	0	0	0	0	0	0	0	0	0	0	0	0	0	0	0	0	0	0	0	0	0	0	0	0	0	0	0
k__Bacteria|g__Escherichia	0	1	1	1	0	0	0	0	1	1	0	1	1	0	0	0	0	0	0	0	1	1	1	1	1	1	0	0	0	1	1	0	1	1	0	1	1	1	0	1	1	1	0	1	1	1	1
k__Bacteria|g__Klebsiella	1	0	0	0	0	0	0	0	0	0	0	0	0	0	0	0	0	0	0	0	0	0	0	0	0	0	0	0	0	0	0	0	0	0	0	0	0	0	0	0	0	0	0	0	1	0	0
k__Bacteria|g__Pantoea	0	0	0	0	0	0	0	0	0	0	0	0	1	0	0	0	0	0	0	0	0	0	0	0	0	0	0	0	0	0	0	0	0	0	0	0	0	0	0	0	0	0	0	0	0	0	0
k__Bacteria|g__Halomonas	0	0	0	0	0	0	0	0	0	0	0	0	0	0	0	0	0	0	0	0	0	0	0	0	0	0	0	0	0	0	0	0	0	0	0	0	0	0	0	0	0	1	0	0	0	0	0
k__Bacteria|g__Actinobacillus	1	1	0	0	0	1	1	0	0	0	0	0	0	0	0	0	0	0	0	0	0	0	0	0	0	0	0	0	0	0	0	0	0	0	0	0	0	0	0	0	0	0	0	0	0	0	0
k__Bacteria|g__Aggregatibacter	1	1	0	0	0	1	1	0	0	0	0	0	0	0	0	0	0	0	0	0	0	0	0	0	0	0	0	0	0	0	0	0	0	0	0	0	0	0	0	0	0	0	0	0	0	0	0
k__Bacteria|g__Haemophilus	1	1	1	0	1	1	1	0	0	0	0	0	0	0	0	0	0	0	0	0	0	1	0	0	0	0	0	1	0	0	0	0	0	0	0	0	0	0	0	0	0	0	0	0	0	0	0
k__Bacteria|g__Acinetobacter	0	0	0	0	0	0	0	0	0	0	0	0	0	0	0	0	0	0	0	0	0	0	0	0	0	0	0	0	0	1	1	1	1	0	0	0	0	0	0	0	0	0	0	0	0	0	0
k__Bacteria|g__Pseudomonas	0	0	0	1	0	0	0	0	0	0	0	0	0	0	0	0	0	0	0	0	0	0	1	0	0	0	0	0	0	1	1	1	0	0	0	0	1	0	1	1	0	1	1	0	0	0	1
k__Bacteria|g__Sinobacteraceae_unclassified	0	0	0	0	0	0	0	0	0	0	0	0	0	0	0	0	0	0	0	0	0	0	0	0	0	0	0	0	0	0	0	0	1	0	0	0	0	0	0	0	0	0	0	0	0	0	0
k__Bacteria|g__Stenotrophomonas	0	0	0	0	0	0	0	0	0	1	0	0	0	0	0	0	0	0	0	0	0	0	1	0	0	0	0	0	0	0	0	0	1	0	0	0	0	0	0	1	0	0	0	0	0	0	0
k__Bacteria|g__Treponema	1	1	1	0	0	1	0	0	0	0	0	0	0	0	0	0	0	0	0	0	0	0	0	0	0	0	0	0	0	0	0	0	0	0	0	0	0	0	0	0	0	0	0	0	0	0	0
k__Bacteria|g__Fretibacterium	1	1	0	0	0	0	0	0	0	0	0	0	0	0	0	0	0	0	0	0	0	0	0	0	0	0	0	0	0	0	0	0	0	0	0	0	0	0	0	0	0	0	0	0	0	0	0
k__Bacteria|g__Mycoplasma	1	1	0	0	0	1	0	0	0	0	1	0	1	0	0	0	0	0	0	0	0	0	0	1	1	1	1	1	1	1	1	0	1	0	0	1	1	1	0	1	0	0	0	0	1	1	1
k__Eukaryota|g__Aspergillaceae_unclassified	0	0	0	1	1	0	0	0	0	1	1	1	1	0	0	0	0	1	0	0	0	0	0	0	0	1	1	0	0	1	0	0	0	1	1	0	0	0	0	0	0	1	0	0	0	0	0
k__Eukaryota|g__Debaryomycetaceae_unclassified	0	0	0	0	0	0	0	0	1	0	0	0	0	1	0	0	1	0	0	0	0	0	0	0	0	0	0	0	1	0	0	0	0	0	0	0	0	0	0	0	0	0	1	1	1	1	1
k__Eukaryota|g__Eremothecium	0	0	0	0	0	0	0	0	0	0	0	0	0	0	0	0	0	0	0	0	0	0	0	0	0	0	0	0	0	0	0	0	0	0	0	0	0	0	0	0	0	0	0	1	0	0	0
k__Eukaryota|g__Naumovozyma	0	0	0	0	0	0	0	0	0	0	0	0	0	0	0	0	0	0	0	0	0	0	0	0	0	0	0	0	0	0	0	0	0	0	0	0	0	0	0	0	0	0	0	0	1	0	0
k__Eukaryota|g__Saccharomycetaceae_unclassified	0	0	0	0	0	0	0	0	1	0	0	0	0	1	0	0	1	0	0	0	0	0	0	0	0	0	0	0	0	0	0	0	0	0	0	0	0	0	0	0	0	0	0	0	1	0	1
k__Eukaryota|g__Candida	0	0	0	0	0	0	0	0	1	0	0	0	0	0	0	0	0	0	0	0	0	0	0	0	0	0	0	0	0	0	0	0	0	0	0	0	0	0	0	0	0	0	0	0	0	0	0
At the species level	P15S209	P56T206	P61T207	P62T207	P66T207	P69T214	P73T214	P07S205	P11T205	P11T223	P05S207	P05T201	P01N127	P01N129	P01N201	P01N207	P01T127	P01T129	P01T201	P01T207	P04S207	P04T208	P20S218	P20T223	P06N205	P06S208	P06T205	P14T208	P14T211	P14T220	P18T223	P09N205	P10N211	P10T205	P10T208	P10T211	P10T214	P10T223	P19T220	P19T223	P13N214	P13S217	P13T208	P13T211	P13T214	P13T217	P13T220
k__Archaea|s__Halobacterium_unclassified	0	0	0	0	0	0	0	0	0	1	0	0	0	0	0	0	0	0	0	0	0	0	0	0	0	0	0	0	0	0	0	0	1	0	0	0	0	1	0	1	0	1	0	0	1	0	0
k__Archaea|s__Halococcus_unclassified	0	0	0	0	0	0	0	0	0	1	0	0	0	0	0	0	0	0	0	0	0	0	0	0	0	0	0	0	0	0	0	0	1	0	0	0	1	0	0	1	0	1	0	0	1	0	0
k__Archaea|s__Halorubrum_unclassified	0	0	0	0	0	0	0	0	0	0	0	0	0	0	0	0	0	0	0	0	0	0	0	0	0	0	0	0	0	0	0	0	1	0	0	0	1	1	0	1	0	1	0	0	1	0	0
k__Bacteria|s__Actinobaculum_unclassified	0	0	0	0	0	0	0	0	0	0	0	1	0	0	0	0	0	0	0	0	0	0	0	0	0	0	0	0	0	0	0	0	0	0	0	0	0	0	0	0	0	0	0	0	0	0	0
k__Bacteria|s__Actinomyces_graevenitzii	1	0	0	1	0	1	1	0	0	0	0	0	0	0	0	0	0	0	0	0	0	0	1	0	0	0	0	0	0	0	0	0	0	0	0	0	1	0	0	0	0	0	0	0	0	0	0
k__Bacteria|s__Actinomyces_odontolyticus	0	0	0	0	1	0	0	0	0	0	0	0	0	0	0	0	0	0	0	0	0	0	0	0	0	0	0	0	0	0	0	0	0	0	0	0	0	0	0	0	0	0	0	0	0	0	0
k__Bacteria|s__Actinomyces_viscosus	0	1	0	0	0	0	0	0	0	0	0	0	0	0	0	0	0	0	0	0	0	0	0	0	0	0	0	0	0	0	0	0	0	0	0	0	0	0	0	0	0	0	0	0	0	0	0
k__Bacteria|s__Brevibacterium_unclassified	0	0	0	0	0	0	0	0	0	0	0	0	0	0	0	0	0	0	0	0	0	0	0	0	0	0	0	0	0	0	0	0	0	0	1	0	0	0	0	0	0	0	0	0	0	0	1
k__Bacteria|s__Corynebacterium_accolens	0	0	0	0	0	0	0	0	0	0	0	0	0	0	0	0	0	0	0	0	0	0	0	0	0	0	0	0	0	0	0	1	0	0	0	0	0	0	0	0	0	0	0	0	0	0	0
k__Bacteria|s__Corynebacterium_efficiens	0	0	0	0	0	0	0	0	0	0	0	0	0	0	0	0	0	0	0	0	0	0	0	0	0	0	0	0	0	0	1	0	0	0	0	0	0	0	0	0	0	0	0	0	0	0	0
k__Bacteria|s__Corynebacterium_jeikeium	0	0	0	0	0	0	0	0	0	0	0	0	0	0	0	0	0	0	0	0	0	0	0	0	0	0	0	0	0	0	0	0	0	0	0	1	0	0	0	0	0	0	0	0	0	0	0
k__Bacteria|s__Corynebacterium_matruchotii	0	1	0	0	0	0	1	0	0	0	0	0	0	0	0	0	0	0	0	0	0	0	0	0	0	0	0	0	0	0	0	0	0	0	0	0	0	0	0	0	0	0	0	0	0	0	0
k__Bacteria|s__Corynebacterium_pseudogenitalium	0	0	0	0	0	0	0	0	0	0	0	0	0	0	0	0	0	0	0	0	0	0	0	0	0	0	0	0	0	0	0	1	0	0	0	1	0	0	0	0	0	0	0	0	0	0	0
k__Bacteria|s__Corynebacterium_tuberculostearicum	0	0	0	0	0	0	0	0	0	0	0	0	0	0	0	0	0	0	0	0	0	0	0	0	0	0	0	0	0	0	0	1	1	1	1	1	1	1	0	0	0	0	0	0	0	0	0
k__Bacteria|s__Brachybacterium_unclassified	0	0	0	0	0	0	0	0	0	0	0	0	0	0	0	0	0	0	0	0	0	0	0	0	0	0	0	0	0	1	0	0	0	0	0	0	0	0	0	0	0	0	0	0	0	0	0
k__Bacteria|s__Micrococcus_luteus	0	0	0	0	0	0	0	0	0	0	0	0	0	0	0	0	0	0	0	0	0	0	0	0	0	0	0	0	0	0	0	0	0	0	0	0	0	0	0	1	0	0	0	0	0	0	0
k__Bacteria|s__Rothia_aeria	1	0	0	0	0	0	0	0	0	0	0	0	0	0	0	0	0	0	0	0	0	0	0	0	0	0	0	0	0	0	0	0	0	0	0	0	0	0	0	0	0	0	0	0	0	0	0
k__Bacteria|s__Rothia_dentocariosa	1	1	0	0	0	0	1	0	0	0	0	0	0	0	0	0	0	0	0	0	0	0	0	0	0	0	0	0	0	0	0	0	0	0	0	0	0	0	0	0	0	0	0	0	0	0	0
k__Bacteria|s__Rothia_mucilaginosa	0	1	0	1	1	0	0	0	0	0	0	0	0	0	0	0	0	0	0	0	0	0	0	0	0	0	0	0	0	0	0	0	0	1	0	0	0	0	0	0	0	0	0	0	0	0	0
k__Bacteria|s__Rothia_unclassified	1	1	1	1	1	1	1	0	0	0	0	0	0	0	0	0	0	0	0	0	0	0	1	0	0	0	0	0	0	0	0	0	0	0	0	0	0	0	1	0	0	1	0	0	0	0	0
k__Bacteria|s__Propionibacterium_acnes	1	1	1	1	1	0	0	0	0	1	1	1	1	0	0	0	1	0	0	0	1	1	1	0	1	1	0	1	0	1	1	1	1	1	1	1	1	1	1	1	1	1	1	1	1	1	1
k__Bacteria|s__Pseudonocardia_unclassified	0	0	0	0	0	0	0	0	0	0	0	1	0	0	0	0	0	0	0	0	0	0	0	0	0	0	0	0	0	0	0	0	0	0	0	0	0	0	0	0	0	0	0	0	0	0	0
k__Bacteria|s__Bifidobacterium_longum	0	0	0	0	0	0	0	0	1	0	0	0	0	0	0	0	0	0	0	0	0	0	0	0	0	0	0	0	0	0	0	0	0	0	0	0	0	0	0	0	0	0	0	0	0	0	0
k__Bacteria|s__Atopobium_parvulum	0	0	1	1	0	1	1	1	0	0	0	0	0	0	0	0	0	0	0	0	0	0	0	0	0	0	0	0	0	0	0	0	0	0	0	0	0	0	0	0	0	0	0	0	0	0	0
k__Bacteria|s__Atopobium_rimae	0	1	0	0	0	0	0	0	0	0	0	0	0	0	0	0	0	0	0	0	0	0	0	0	0	0	0	0	0	0	0	0	0	0	0	0	0	0	0	0	0	0	0	0	0	0	0
k__Bacteria|s__Bacteroidetes_oral_taxon_274	1	1	0	0	0	0	0	0	0	0	0	0	0	0	0	0	0	0	0	0	0	0	0	0	0	0	0	0	0	0	0	0	0	0	0	0	0	0	0	0	0	0	0	0	0	0	0
k__Bacteria|s__Bacteroides_fragilis	0	0	0	0	0	0	0	0	0	0	0	0	1	0	0	0	0	0	0	0	0	0	0	0	0	0	0	0	0	0	0	0	0	0	0	0	0	0	0	0	0	0	0	0	0	0	0
k__Bacteria|s__Parabacteroides_unclassified	0	0	0	0	0	0	0	0	0	1	0	0	1	0	0	0	0	0	0	0	0	0	1	0	0	0	0	0	0	0	0	0	0	0	0	0	0	1	0	0	0	0	0	0	0	0	0
k__Bacteria|s__Porphyromonas_catoniae	1	1	0	0	0	0	1	0	0	0	0	0	0	0	0	0	0	0	0	0	0	0	0	0	0	0	0	0	0	0	0	0	0	0	0	0	0	0	0	0	0	0	0	0	0	0	0
k__Bacteria|s__Porphyromonas_endodontalis	1	1	1	0	0	1	0	0	0	0	0	0	0	0	0	0	0	0	0	0	0	0	0	0	0	0	0	0	0	0	0	0	0	0	0	0	0	0	0	0	0	0	0	0	0	0	0
k__Bacteria|s__Porphyromonas_gingivalis	0	1	0	0	0	1	0	0	0	0	0	0	0	0	0	0	0	0	0	0	0	0	0	0	0	0	0	0	0	0	0	0	0	0	0	0	0	0	0	0	0	0	0	0	0	0	0
k__Bacteria|s__Porphyromonas_sp_oral_taxon_279	1	0	0	0	1	1	1	0	0	0	0	0	0	0	0	0	0	0	0	0	0	0	0	0	0	0	0	0	0	0	0	0	0	0	0	0	0	0	0	0	0	0	0	0	0	0	0
k__Bacteria|s__Tannerella_forsythia	1	1	0	0	1	1	0	0	0	0	0	0	0	0	0	0	0	0	0	0	0	0	0	0	0	0	0	0	0	0	0	0	0	0	0	0	0	0	0	0	0	0	0	0	0	0	0
k__Bacteria|s__Alloprevotella_rava	1	1	0	0	0	1	0	0	0	0	0	0	0	0	0	0	0	0	0	0	0	0	0	0	0	0	0	0	0	0	0	0	0	0	0	0	0	0	0	0	0	0	0	0	0	0	0
k__Bacteria|s__Alloprevotella_tannerae	1	1	0	0	1	1	0	0	0	0	0	0	0	0	0	0	0	0	0	0	0	0	0	0	0	0	0	0	0	0	0	0	0	0	0	0	0	0	0	0	0	0	0	0	0	0	0
k__Bacteria|s__Alloprevotella_unclassified	0	1	1	0	1	1	1	0	0	0	0	0	0	0	0	0	0	0	0	0	0	0	0	0	0	0	0	0	0	0	0	0	0	0	0	0	0	0	0	0	0	0	0	0	0	0	0
k__Bacteria|s__Prevotella_sp_oral_taxon_473	1	0	0	0	0	1	0	0	0	0	0	0	0	0	0	0	0	0	0	0	0	0	0	0	0	0	0	0	0	0	0	0	0	0	0	0	0	0	0	0	0	0	0	0	0	0	0
k__Bacteria|s__Candidatus_Prevotella_conceptionensis	0	1	0	0	0	0	0	0	0	0	0	0	0	0	0	0	0	0	0	0	0	0	0	0	0	0	0	0	0	0	0	0	0	0	0	0	0	0	0	0	0	0	0	0	0	0	0
k__Bacteria|s__Prevotella_baroniae	1	1	0	0	0	0	0	0	0	0	0	0	0	0	0	0	0	0	0	0	0	0	0	0	0	0	0	0	0	0	0	0	0	0	0	0	0	0	0	0	0	0	0	0	0	0	0
k__Bacteria|s__Prevotella_buccae	0	1	1	0	0	0	0	0	0	0	0	0	0	0	0	0	0	0	0	0	0	0	0	0	0	0	0	0	0	0	0	0	0	0	0	0	0	0	0	0	0	0	0	0	0	0	0
k__Bacteria|s__Prevotella_dentalis	1	1	0	0	0	0	0	0	0	0	0	0	0	0	0	0	0	0	0	0	0	0	0	0	0	0	0	0	0	0	0	0	0	0	0	0	0	0	0	0	0	0	0	0	0	0	0
k__Bacteria|s__Prevotella_denticola	0	1	0	0	0	0	0	0	0	0	0	0	0	0	0	0	0	0	0	0	0	0	0	0	0	0	0	0	0	0	0	0	0	0	0	0	0	0	0	0	0	0	0	0	0	0	0
k__Bacteria|s__Prevotella_histicola	1	0	0	1	0	1	1	0	0	0	0	0	0	0	0	0	0	0	0	0	0	0	0	0	0	0	0	0	0	0	0	0	0	0	0	0	0	0	0	0	0	0	0	0	0	0	0
k__Bacteria|s__Prevotella_intermedia	1	1	0	0	1	1	0	0	0	0	0	0	0	0	0	0	0	0	0	0	0	0	0	0	0	0	0	0	0	0	0	0	0	0	0	0	0	0	0	0	0	0	0	0	0	0	0
k__Bacteria|s__Prevotella_loescheii	1	0	0	0	1	0	0	0	0	0	0	0	0	0	0	0	0	0	0	0	0	0	0	0	0	0	0	0	0	0	0	0	0	0	0	0	0	0	0	0	0	0	0	0	0	0	0
k__Bacteria|s__Prevotella_maculosa	0	1	0	0	0	0	0	0	0	0	0	0	0	0	0	0	0	0	0	0	0	0	0	0	0	0	0	0	0	0	0	0	0	0	0	0	0	0	0	0	0	0	0	0	0	0	0
k__Bacteria|s__Prevotella_melaninogenica	1	1	0	1	1	1	1	0	0	0	0	1	0	0	0	0	0	0	0	0	0	0	0	0	0	0	0	0	0	0	0	0	0	0	0	0	0	0	1	0	0	0	0	0	0	0	0
k__Bacteria|s__Prevotella_multiformis	0	1	0	0	0	0	0	0	0	0	0	0	0	0	0	0	0	0	0	0	0	0	0	0	0	0	0	0	0	0	0	0	0	0	0	0	0	0	0	0	0	0	0	0	0	0	0
k__Bacteria|s__Prevotella_nanceiensis	1	1	1	0	1	1	1	0	0	0	0	0	0	0	0	0	0	0	0	0	0	0	0	0	0	0	0	0	0	0	0	0	0	0	0	0	0	0	0	0	0	0	0	0	0	0	0
k__Bacteria|s__Prevotella_nigrescens	0	1	1	0	0	0	0	0	0	0	0	0	0	0	0	0	0	0	0	0	0	0	0	0	0	0	0	0	0	0	0	0	0	0	0	0	0	0	0	0	0	0	0	0	0	0	0
k__Bacteria|s__Prevotella_oralis	0	0	0	0	1	0	0	0	0	0	0	0	0	0	0	0	0	0	0	0	0	0	0	0	0	0	0	0	0	0	0	0	0	0	0	0	0	0	0	0	0	0	0	0	0	0	0
k__Bacteria|s__Prevotella_oris	1	1	1	0	1	1	1	0	0	0	0	0	0	0	0	0	0	0	0	0	0	0	0	0	0	0	0	0	0	0	0	0	0	0	0	0	0	0	0	0	0	0	0	0	0	0	0
k__Bacteria|s__Prevotella_oulorum	0	1	0	0	0	1	1	0	0	0	0	0	0	0	0	0	0	0	0	0	0	0	0	0	0	0	0	0	0	0	0	0	0	0	0	0	0	0	0	0	0	0	0	0	0	0	0
k__Bacteria|s__Prevotella_pallens	1	1	0	1	1	1	1	0	0	0	0	0	0	0	0	0	0	0	0	0	0	0	0	0	0	0	0	0	0	0	0	0	0	0	0	0	0	0	0	0	0	0	0	0	0	0	0
k__Bacteria|s__Prevotella_salivae	1	1	0	1	1	1	1	0	0	0	0	0	0	0	0	0	0	0	0	0	0	0	0	0	0	0	0	0	0	0	0	0	0	0	0	0	0	0	0	0	0	0	0	0	0	0	0
k__Bacteria|s__Prevotella_veroralis	0	1	0	0	0	1	0	0	0	0	0	0	0	0	0	0	0	0	0	0	0	0	0	0	0	0	0	0	0	0	0	0	0	0	0	0	0	0	0	1	0	0	0	0	0	0	0
k__Bacteria|s__Alistipes_onderdonkii	0	0	0	0	0	0	0	0	0	0	0	0	1	0	0	0	0	0	0	0	0	0	0	0	0	0	0	0	0	0	0	0	0	0	0	0	0	0	0	0	0	0	0	0	0	0	0
k__Bacteria|s__Alistipes_putredinis	0	0	0	0	0	0	0	0	0	0	0	0	0	0	0	0	0	0	0	0	0	0	0	0	0	0	0	0	0	0	0	0	0	0	0	0	0	0	0	0	0	0	0	0	1	0	0
k__Bacteria|s__Alistipes_unclassified	0	0	0	0	0	0	0	0	0	0	0	0	1	0	0	0	0	0	0	0	0	0	0	0	0	0	0	0	0	0	0	0	0	0	0	0	0	0	0	0	0	0	0	0	0	0	0
k__Bacteria|s__Capnocytophaga_gingivalis	1	1	1	0	1	1	1	1	0	0	0	0	0	0	0	0	0	0	0	0	0	0	0	0	0	0	0	0	0	0	0	0	0	0	0	0	0	0	0	0	0	0	0	0	0	0	0
k__Bacteria|s__Capnocytophaga_granulosa	1	1	1	0	1	1	1	1	0	0	0	0	0	0	0	0	0	0	0	0	0	0	0	0	0	0	0	0	0	0	0	0	0	0	0	0	0	0	0	0	0	0	0	0	0	0	0
k__Bacteria|s__Capnocytophaga_ochracea	1	1	0	0	1	1	0	0	0	0	0	1	0	0	0	0	0	0	0	0	0	0	0	0	0	0	0	0	0	0	0	0	0	0	0	0	0	0	0	0	0	0	0	0	0	0	0
k__Bacteria|s__Capnocytophaga_sp_oral_taxon_329	1	1	0	0	0	1	1	0	0	0	0	0	0	0	0	0	0	0	0	0	0	0	0	0	0	0	0	0	0	0	0	0	0	0	0	0	0	0	0	0	0	0	0	0	0	0	0
k__Bacteria|s__Capnocytophaga_sp_oral_taxon_332	1	0	0	0	0	1	1	0	0	0	0	0	0	0	0	0	0	0	0	0	0	0	0	0	0	0	0	0	0	0	0	0	0	0	0	0	0	0	0	0	0	0	0	0	0	0	0
k__Bacteria|s__Capnocytophaga_unclassified	0	1	0	0	1	1	0	0	0	0	0	1	0	0	0	0	0	0	0	0	0	0	0	0	0	0	0	0	0	0	0	0	0	0	0	0	0	0	1	0	0	0	0	0	0	0	0
k__Bacteria|s__Riemerella_unclassified	1	1	0	0	1	1	1	0	0	0	0	0	0	0	0	0	0	0	0	0	0	0	0	0	0	0	0	0	0	0	0	0	0	0	0	0	0	0	0	0	0	0	0	0	0	0	0
k__Bacteria|s__Deinococcus_unclassified	0	0	0	1	0	0	0	0	0	1	0	0	0	0	0	0	0	0	0	0	0	0	0	0	0	0	0	0	0	0	0	0	0	0	0	0	0	1	0	1	1	0	0	0	0	0	0
k__Bacteria|s__Gemella_haemolysans	1	1	0	0	0	0	1	0	0	0	0	0	0	0	0	0	0	0	0	0	0	0	0	0	0	0	0	0	0	0	0	0	0	0	0	0	0	0	0	0	0	0	0	0	0	0	0
k__Bacteria|s__Gemella_morbillorum	0	1	0	0	0	0	1	0	0	0	0	0	0	0	0	0	0	0	0	0	0	0	0	0	0	0	0	0	0	0	0	0	0	0	0	0	0	0	0	0	0	0	0	0	0	0	0
k__Bacteria|s__Gemella_unclassified	1	1	0	1	1	1	1	0	0	0	0	0	0	0	0	0	0	0	0	0	0	0	0	0	0	0	0	0	0	0	0	0	0	0	0	0	0	0	0	0	0	0	0	0	0	0	0
k__Bacteria|s__Staphylococcus_epidermidis	0	0	0	0	0	0	0	0	0	1	0	0	0	0	0	0	0	0	0	0	0	1	0	1	1	0	1	1	1	1	0	1	1	1	1	1	1	1	1	1	0	0	0	0	0	0	1
k__Bacteria|s__Staphylococcus_haemolyticus	0	0	0	0	0	0	0	0	0	0	0	0	0	0	0	0	0	0	0	0	0	1	0	1	0	0	0	0	0	0	0	0	0	0	0	0	0	0	0	0	0	0	0	0	0	0	0
k__Bacteria|s__Abiotrophia_defectiva	0	0	0	0	0	0	1	0	0	0	0	0	0	0	0	0	0	0	0	0	0	0	0	0	0	0	0	0	0	0	0	0	0	0	0	0	0	0	0	0	0	0	0	0	0	0	0
k__Bacteria|s__Granulicatella_adiacens	1	1	0	0	1	0	0	0	0	0	0	0	0	0	0	0	0	0	0	0	0	0	0	0	0	0	0	0	0	0	0	0	0	0	0	0	0	0	0	0	0	0	0	0	0	0	0
k__Bacteria|s__Granulicatella_elegans	1	1	0	0	0	0	1	0	0	0	0	0	0	0	0	0	0	0	0	0	0	1	0	0	0	0	0	0	0	0	0	0	0	0	0	0	0	0	0	0	0	0	0	0	0	0	0
k__Bacteria|s__Granulicatella_unclassified	1	1	0	1	1	1	1	0	0	0	0	0	0	0	0	0	0	0	0	0	0	1	0	0	0	0	0	1	0	0	0	0	0	1	0	0	0	0	0	0	0	0	0	0	0	0	0
k__Bacteria|s__Enterococcus_faecalis	0	0	0	0	0	0	0	0	0	0	0	0	0	0	0	0	0	0	0	0	0	1	0	1	0	0	0	0	0	0	0	0	0	0	0	0	0	0	0	0	0	0	0	0	0	0	0
k__Bacteria|s__Enterococcus_faecium	0	0	0	0	0	0	0	0	0	1	0	0	0	0	0	0	0	0	0	0	0	0	0	0	0	0	0	0	0	0	0	0	0	0	0	0	0	0	0	0	0	0	0	0	1	0	1
k__Bacteria|s__Lactobacillus_brevis	0	0	0	0	0	0	0	0	0	0	0	0	0	0	0	0	0	0	0	0	0	0	0	1	0	0	0	0	0	0	0	0	0	0	0	0	0	0	0	0	0	0	0	0	0	0	0
k__Bacteria|s__Lactobacillus_casei_paracasei	0	0	0	0	0	0	0	0	0	0	0	0	0	0	0	0	0	0	0	0	0	0	0	1	0	0	0	0	0	0	0	0	0	0	0	0	0	0	0	0	0	0	0	0	0	0	0
k__Bacteria|s__Leuconostoc_lactis	0	0	0	1	0	0	0	0	0	0	0	0	0	0	0	0	0	0	0	0	0	0	0	0	0	0	0	0	0	0	0	0	0	0	0	0	0	0	0	0	0	0	0	0	0	0	0
k__Bacteria|s__Leuconostoc_unclassified	0	0	0	1	0	0	0	0	0	0	0	0	0	0	0	0	0	0	0	0	0	0	0	0	0	0	0	0	0	0	0	0	0	0	0	0	0	0	0	0	0	0	0	0	0	0	0
k__Bacteria|s__Weissella_unclassified	0	0	1	1	0	0	0	0	0	0	0	0	0	0	0	0	0	0	0	0	0	0	0	0	0	0	0	0	0	0	0	0	0	0	0	0	0	0	0	0	0	0	0	0	0	0	0
k__Bacteria|s__Streptococcus_anginosus	0	1	0	0	0	0	0	0	0	0	0	0	0	0	0	0	0	0	0	0	0	0	0	0	0	0	0	0	0	0	0	0	0	0	0	0	0	0	0	0	0	0	0	0	0	0	0
k__Bacteria|s__Streptococcus_australis	0	1	1	0	1	0	0	0	0	0	0	0	0	0	0	0	0	0	0	0	0	0	0	0	0	0	0	0	0	0	0	0	0	0	0	0	0	0	1	0	0	0	0	0	0	0	0
k__Bacteria|s__Streptococcus_cristatus	0	0	0	0	0	0	1	0	0	0	0	0	0	0	0	0	0	0	0	0	0	0	0	0	0	0	0	0	0	0	0	0	0	0	0	0	0	0	0	0	0	0	0	0	0	0	0
k__Bacteria|s__Streptococcus_gordonii	0	1	0	0	0	0	1	0	0	0	0	0	0	0	0	0	0	0	0	0	0	0	0	0	0	0	0	0	0	0	0	0	0	0	0	0	0	0	0	0	0	0	0	0	0	0	0
k__Bacteria|s__Streptococcus_infantis	0	1	1	0	1	1	0	0	0	0	0	0	0	0	0	0	0	0	0	0	0	0	0	0	0	0	0	0	0	0	0	0	0	0	0	0	0	0	0	0	0	0	0	0	0	0	0
k__Bacteria|s__Streptococcus_mitis_oralis_pneumoniae	1	1	0	0	1	1	1	0	0	0	0	0	0	0	0	0	0	0	0	0	0	0	0	0	0	0	0	0	0	0	0	0	0	0	0	0	0	0	0	0	0	0	0	0	0	0	0
k__Bacteria|s__Streptococcus_parasanguinis	0	1	1	1	1	1	1	0	0	0	0	0	0	0	0	0	0	0	0	0	0	0	0	0	0	0	0	0	0	0	0	0	0	0	0	0	0	0	0	0	0	0	0	0	0	0	0
k__Bacteria|s__Streptococcus_peroris	0	0	0	0	0	0	1	0	0	0	0	0	0	0	0	0	0	0	0	0	0	0	0	0	0	0	0	0	0	0	0	0	0	0	0	0	0	0	0	0	0	0	0	0	0	0	0
k__Bacteria|s__Streptococcus_pseudopneumoniae	1	0	0	0	0	0	0	0	0	0	0	0	0	0	0	0	0	0	0	0	0	0	0	0	0	0	0	0	0	0	0	0	0	0	0	0	0	0	0	0	0	0	0	0	0	0	0
k__Bacteria|s__Streptococcus_salivarius	0	1	1	1	1	0	0	0	0	0	0	0	0	0	0	0	0	0	0	0	0	0	0	0	0	0	0	0	0	0	0	0	0	0	0	0	0	0	0	0	0	0	0	0	0	0	0
k__Bacteria|s__Streptococcus_sanguinis	1	1	0	0	0	0	0	0	0	0	0	0	0	0	0	0	0	0	0	0	0	0	0	0	0	0	0	0	0	0	0	0	0	0	0	0	0	0	0	0	0	0	0	0	0	0	0
k__Bacteria|s__Streptococcus_vestibularis	0	1	0	0	0	0	0	0	0	0	0	0	0	0	0	0	0	0	0	0	0	0	0	0	0	0	0	0	0	0	0	0	0	0	0	0	0	0	0	0	0	0	0	0	0	0	0
k__Bacteria|s__Finegoldia_magna	0	0	0	0	0	0	0	0	0	0	0	0	0	0	0	0	0	0	0	0	0	0	0	0	0	0	0	0	0	0	0	1	0	0	0	0	0	0	0	0	0	0	0	0	0	0	0
k__Bacteria|s__Parvimonas_micra	0	1	0	0	0	0	0	0	0	0	0	0	0	0	0	0	0	0	0	0	0	0	0	0	0	0	0	0	0	0	0	0	0	0	0	0	0	0	0	0	0	0	0	0	0	0	0
k__Bacteria|s__Parvimonas_unclassified	1	1	0	0	0	0	0	0	0	0	0	0	0	0	0	0	0	0	0	0	0	0	0	0	0	0	0	0	0	0	0	0	0	0	0	0	0	0	0	0	0	0	0	0	0	0	0
k__Bacteria|s__Ruminococcus_torques	0	0	0	0	0	0	0	0	0	0	0	0	0	0	0	0	0	0	0	0	0	0	0	0	0	0	0	0	0	0	0	0	0	0	0	0	0	0	1	0	0	0	0	0	1	0	0
k__Bacteria|s__Catonella_morbi	1	0	1	0	0	0	0	0	0	0	0	0	0	0	0	0	0	0	0	0	0	0	0	0	0	0	0	0	0	0	0	0	0	0	0	0	0	0	0	0	0	0	0	0	0	0	0
k__Bacteria|s__Lachnospiraceae_bacterium_oral_taxon_082	0	0	0	0	0	1	0	0	0	0	0	0	0	0	0	0	0	0	0	0	0	0	0	0	0	0	0	0	0	0	0	0	0	0	0	0	0	0	0	0	0	0	0	0	0	0	0
k__Bacteria|s__Stomatobaculum_longum	0	1	0	1	1	1	1	0	0	0	0	0	0	0	0	0	0	0	0	0	0	0	0	0	0	0	0	0	0	0	0	0	0	0	0	0	0	0	0	0	0	0	0	0	0	0	0
k__Bacteria|s__Filifactor_alocis	1	0	0	0	0	0	0	0	0	0	0	0	0	0	0	0	0	0	0	0	0	0	0	0	0	0	0	0	0	0	0	0	0	0	0	0	0	0	0	0	0	0	0	0	0	0	0
k__Bacteria|s__Peptostreptococcus_stomatis	1	1	0	0	0	1	0	0	0	0	0	0	0	0	0	0	0	0	0	0	0	0	0	0	0	0	0	0	0	0	0	0	0	0	0	0	0	0	0	1	0	0	0	0	0	0	0
k__Bacteria|s__Peptostreptococcus_unclassified	1	1	0	0	1	1	0	0	0	0	0	0	0	0	0	0	0	0	0	0	0	0	0	0	0	0	0	0	0	0	0	0	0	0	0	0	0	0	1	1	0	0	0	0	0	0	0
k__Bacteria|s__Subdoligranulum_unclassified	0	0	0	0	0	0	0	0	0	0	0	0	0	0	0	0	0	0	0	0	0	0	0	0	0	0	0	0	0	0	0	0	0	0	0	0	0	0	0	1	0	0	0	0	0	0	0
k__Bacteria|s__Bulleidia_extructa	1	1	0	0	0	0	0	0	0	0	0	0	0	0	0	0	0	0	0	0	0	0	0	0	0	0	0	0	0	0	0	0	0	0	0	0	0	0	0	0	0	0	0	0	0	0	0
k__Bacteria|s__Eggerthia_catenaformis	0	1	0	0	0	0	0	0	0	0	0	0	0	0	0	0	0	0	0	0	0	0	0	0	0	0	0	0	0	0	0	0	0	0	0	0	0	0	0	0	0	0	0	0	0	0	0
k__Bacteria|s__Solobacterium_moorei	1	1	1	1	1	1	1	0	0	0	0	0	0	0	0	0	0	0	0	0	0	0	0	0	0	0	0	0	0	0	0	0	0	0	0	0	0	0	0	0	0	0	0	0	0	0	0
k__Bacteria|s__Dialister_invisus	1	0	0	0	0	1	0	0	0	0	0	0	0	0	0	0	0	0	0	0	0	0	0	0	0	0	0	0	0	0	0	0	0	0	0	0	0	0	0	0	0	0	0	0	0	0	0
k__Bacteria|s__Dialister_micraerophilus	0	0	1	0	0	0	0	0	0	0	0	0	0	0	0	0	0	0	0	0	0	0	0	0	0	0	0	0	0	0	0	0	0	0	0	0	0	0	0	0	0	0	0	0	0	0	0
k__Bacteria|s__Megamonas_unclassified	0	0	0	0	0	0	0	0	0	1	0	0	0	0	0	0	0	0	0	0	0	0	0	0	0	0	0	0	0	0	0	0	0	0	0	0	0	0	0	0	0	0	0	0	0	0	0
k__Bacteria|s__Megasphaera_micronuciformis	1	1	0	1	1	1	1	1	0	0	0	0	0	0	0	0	0	0	0	0	0	0	0	0	0	0	0	0	0	0	0	0	0	0	0	0	0	0	0	0	0	0	0	0	0	0	0
k__Bacteria|s__Megasphaera_unclassified	1	1	1	1	0	1	1	0	1	0	0	0	0	0	0	0	0	0	0	0	0	0	0	0	0	0	0	0	0	0	0	0	0	0	0	0	0	0	0	0	0	0	0	0	0	0	0
k__Bacteria|s__Mitsuokella_unclassified	1	1	0	1	0	1	0	0	0	0	0	0	0	0	0	0	0	0	0	0	0	0	0	0	0	0	0	0	0	0	0	0	0	0	0	0	0	0	0	0	0	0	0	0	0	0	0
k__Bacteria|s__Selenomonas_flueggei	0	0	0	0	0	1	0	0	0	0	0	0	0	0	0	0	0	0	0	0	0	0	0	0	0	0	0	0	0	0	0	0	0	0	0	0	0	0	0	0	0	0	0	0	0	0	0
k__Bacteria|s__Selenomonas_noxia	0	1	0	0	0	0	0	0	0	0	0	0	0	0	0	0	0	0	0	0	0	0	0	0	0	0	0	0	0	0	0	0	0	0	0	0	0	0	0	0	0	0	0	0	0	0	0
k__Bacteria|s__Selenomonas_sputigena	0	0	0	0	0	1	0	0	0	0	0	0	0	0	0	0	0	0	0	0	0	0	0	0	0	0	0	0	0	0	0	0	0	0	0	0	0	0	0	0	0	0	0	0	0	0	0
k__Bacteria|s__Veillonella_atypica	1	1	1	1	0	1	1	1	1	0	0	0	0	0	0	0	0	0	0	0	0	0	0	0	0	0	0	0	0	0	0	0	0	0	0	0	0	0	1	0	0	0	0	0	0	0	0
k__Bacteria|s__Veillonella_dispar	1	0	1	1	0	1	1	0	1	0	0	0	0	0	0	0	0	0	0	0	0	0	0	0	0	0	0	0	0	0	0	0	0	1	0	0	0	0	0	0	0	0	0	0	0	0	0
k__Bacteria|s__Veillonella_parvula	1	1	1	1	1	1	1	1	1	1	0	1	0	0	0	0	0	0	0	0	0	0	0	1	0	0	0	0	0	0	0	0	0	1	0	0	0	0	1	0	0	0	0	0	0	0	0
k__Bacteria|s__Veillonella_sp_oral_taxon_780	0	0	0	0	0	0	1	0	0	0	0	0	0	0	0	0	0	0	0	0	0	0	0	0	0	0	0	0	0	0	0	0	0	0	0	0	0	0	0	0	0	0	0	0	0	0	0
k__Bacteria|s__Veillonella_unclassified	1	1	1	1	1	1	1	1	1	1	0	1	0	0	0	0	0	0	0	0	0	0	0	1	0	0	0	0	0	0	0	0	0	1	1	1	0	0	1	1	0	1	0	0	0	0	0
k__Bacteria|s__Fusobacterium_nucleatum	1	1	0	0	0	1	0	0	0	0	0	0	0	0	0	0	0	0	0	0	0	0	0	0	0	0	0	0	0	0	0	0	0	0	0	0	0	0	0	0	0	0	0	0	0	0	0
k__Bacteria|s__Fusobacterium_periodonticum	1	1	0	0	1	1	1	0	0	0	0	0	0	0	0	0	0	0	0	0	0	0	0	0	0	0	0	0	0	0	0	0	0	0	0	0	0	0	0	0	0	0	0	0	0	0	0
k__Bacteria|s__Leptotrichia_goodfellowii	1	0	0	0	0	0	1	0	0	0	0	0	0	0	0	0	0	0	0	0	0	0	0	0	0	0	0	0	0	0	0	0	0	0	0	0	0	0	0	0	0	0	0	0	0	0	0
k__Bacteria|s__Leptotrichia_sp_oral_taxon_215	0	0	0	0	0	1	0	0	0	0	0	0	0	0	0	0	0	0	0	0	0	0	0	0	0	0	0	0	0	0	0	0	0	0	0	0	0	0	0	0	0	0	0	0	0	0	0
k__Bacteria|s__Leptotrichia_unclassified	0	0	0	1	1	0	1	0	0	0	0	0	0	0	0	0	0	0	0	0	0	0	0	0	0	0	0	0	0	0	0	0	0	0	0	0	0	0	1	0	0	0	0	0	0	0	0
k__Bacteria|s__Leptotrichia_wadei	0	0	0	0	0	1	0	0	0	0	0	0	0	0	0	0	0	0	0	0	0	0	0	0	0	0	0	0	0	0	0	0	0	0	0	0	0	0	0	0	0	0	0	0	0	0	0
k__Bacteria|s__Roseomonas_unclassified	0	0	0	0	0	0	0	0	0	0	0	0	0	0	0	0	0	0	0	0	0	0	0	0	0	0	0	0	0	0	0	0	0	0	0	0	0	0	0	0	0	0	1	0	0	0	0
k__Bacteria|s__Sphingomonas_melonis	0	0	0	0	0	0	0	0	0	0	0	0	0	0	0	0	0	0	0	0	0	0	0	0	0	0	0	0	0	0	0	0	1	0	0	0	0	0	0	1	0	1	0	0	0	1	0
k__Bacteria|s__Burkholderia_cenocepacia	0	0	0	0	0	0	0	0	0	0	0	0	0	1	1	1	1	1	1	1	0	0	0	0	0	0	0	0	0	0	0	0	0	0	0	0	0	0	0	0	0	0	0	0	0	0	0
k__Bacteria|s__Burkholderia_multivorans	0	0	0	0	0	0	0	0	0	0	0	0	0	0	0	0	0	0	0	0	1	1	1	1	0	0	0	0	0	0	0	0	0	0	0	0	0	0	0	0	0	0	0	0	0	0	0
k__Bacteria|s__Burkholderia_unclassified	1	0	1	1	0	0	0	0	0	0	1	0	1	1	1	1	1	1	1	1	1	1	1	1	0	1	0	1	0	0	0	0	0	0	1	1	0	0	0	1	0	1	1	0	0	0	1
k__Bacteria|s__Lautropia_mirabilis	1	0	0	0	1	1	1	1	0	0	0	0	0	0	0	0	0	0	0	0	0	0	0	0	0	0	0	0	0	0	0	0	0	0	0	0	0	0	0	0	0	0	0	0	0	0	0
k__Bacteria|s__Ralstonia_unclassified	0	0	0	0	0	0	0	0	0	0	1	0	0	0	0	0	0	0	0	0	0	1	1	0	0	0	0	0	0	1	0	0	1	0	0	0	0	0	0	0	0	1	0	0	0	0	0
k__Bacteria|s__Comamonas_unclassified	0	0	0	0	0	0	0	1	0	0	0	0	0	0	0	0	0	0	0	0	0	0	0	0	1	0	0	0	0	0	0	1	0	0	0	0	0	0	0	0	0	0	0	0	1	0	0
k__Bacteria|s__Eikenella_corrodens	1	1	0	0	0	0	1	0	0	0	0	0	0	0	0	0	0	0	0	0	0	0	0	0	0	0	0	0	0	0	0	0	0	0	0	0	0	0	0	0	0	0	0	0	0	0	0
k__Bacteria|s__Kingella_denitrificans	1	0	0	0	0	0	1	0	0	0	0	0	0	0	0	0	0	0	0	0	0	0	0	0	0	0	0	0	0	0	0	0	0	0	0	0	0	0	0	0	0	0	0	0	0	0	0
k__Bacteria|s__Kingella_oralis	1	0	0	0	0	0	1	0	0	0	0	0	0	0	0	0	0	0	0	0	0	0	0	0	0	0	0	0	0	0	0	0	0	0	0	0	0	0	0	0	0	0	0	0	0	0	0
k__Bacteria|s__Kingella_unclassified	1	1	0	0	1	1	1	0	0	0	0	0	0	0	0	0	0	0	0	0	0	0	0	0	0	0	0	0	0	0	0	0	0	0	0	0	0	0	0	0	0	0	0	0	0	0	0
k__Bacteria|s__Neisseria_bacilliformis	0	0	0	0	0	0	1	0	0	0	0	0	0	0	0	0	0	0	0	0	0	0	0	0	0	0	0	0	0	0	0	0	0	0	0	0	0	0	0	0	0	0	0	0	0	0	0
k__Bacteria|s__Neisseria_elongata	1	0	0	0	0	1	0	0	0	0	0	0	0	0	0	0	0	0	0	0	0	0	0	0	0	0	0	0	0	0	0	0	0	0	0	0	0	0	0	0	0	0	0	0	0	0	0
k__Bacteria|s__Neisseria_flavescens	1	0	0	0	1	1	1	0	0	0	0	0	0	0	0	0	0	0	0	0	0	0	0	0	0	0	0	0	0	0	0	0	0	0	0	0	0	0	0	0	0	0	0	0	0	0	0
k__Bacteria|s__Neisseria_gonorrhoeae	0	0	0	0	0	0	1	0	0	0	0	0	0	0	0	0	0	0	0	0	0	0	0	0	0	0	0	0	0	0	0	0	0	0	0	0	0	0	0	0	0	0	0	0	0	0	0
k__Bacteria|s__Neisseria_macacae	1	0	0	0	0	0	0	0	0	0	0	0	0	0	0	0	0	0	0	0	0	0	0	0	0	0	0	0	0	0	0	0	0	0	0	0	0	0	0	0	0	0	0	0	0	0	0
k__Bacteria|s__Neisseria_meningitidis	1	0	0	0	1	0	1	0	0	0	0	0	0	0	0	0	0	0	0	0	0	0	0	0	0	0	0	0	0	0	0	0	0	0	0	0	0	0	0	0	0	0	0	0	0	0	0
k__Bacteria|s__Neisseria_sicca	1	0	0	0	1	1	0	0	0	0	0	1	0	0	0	0	0	0	0	0	0	0	0	0	0	0	0	0	0	0	0	0	0	0	0	0	0	0	0	0	0	0	0	0	0	0	0
k__Bacteria|s__Neisseria_subflava	1	0	0	0	0	1	0	0	0	0	0	0	0	0	0	0	0	0	0	0	0	0	0	0	0	0	0	0	0	0	0	0	0	0	0	0	0	0	0	0	0	0	0	0	0	0	0
k__Bacteria|s__Neisseria_unclassified	1	1	1	0	1	1	1	0	0	0	0	1	0	0	0	0	0	0	0	0	0	0	0	0	0	0	0	0	0	0	0	0	0	1	0	0	0	0	1	0	0	0	0	0	0	0	0
k__Bacteria|s__Campylobacter_concisus	1	0	1	1	1	1	1	0	0	0	0	0	0	0	0	0	0	0	0	0	0	0	0	0	0	0	0	0	0	0	0	0	0	0	0	0	0	0	1	0	0	0	0	0	0	0	0
k__Bacteria|s__Campylobacter_curvus	0	1	0	0	0	0	0	0	0	0	0	0	0	0	0	0	0	0	0	0	0	0	0	0	0	0	0	0	0	0	0	0	0	0	0	0	0	0	0	0	0	0	0	0	0	0	0
k__Bacteria|s__Campylobacter_gracilis	1	1	0	0	0	0	0	0	0	0	0	1	0	0	0	0	0	0	0	0	0	0	0	0	0	0	0	0	0	0	0	0	0	0	0	0	0	0	0	0	0	0	0	0	0	0	0
k__Bacteria|s__Campylobacter_rectus	1	1	0	0	0	1	0	0	0	0	0	0	0	0	0	0	0	0	0	0	0	0	0	0	0	0	0	0	0	0	0	0	0	0	0	0	0	0	0	0	0	0	0	0	0	0	0
k__Bacteria|s__Campylobacter_showae	1	1	0	0	0	1	1	0	0	0	0	1	1	0	0	0	0	0	0	0	0	0	0	0	0	0	0	0	0	0	0	0	0	0	0	0	0	0	0	0	0	0	1	0	0	0	0
k__Bacteria|s__Campylobacter_sp_10_1_50	0	0	0	0	0	1	0	0	0	0	0	0	0	0	0	0	0	0	0	0	0	0	0	0	0	0	0	0	0	0	0	0	0	0	0	0	0	0	0	0	0	0	0	0	0	0	0
k__Bacteria|s__Cardiobacterium_hominis	1	0	0	0	0	0	1	0	0	0	0	0	0	0	0	0	0	0	0	0	0	0	0	0	0	0	0	0	0	0	0	0	0	0	0	0	0	0	0	0	0	0	0	0	0	0	0
k__Bacteria|s__Escherichia_coli	0	1	1	0	0	0	0	0	0	1	0	0	1	0	0	0	0	0	0	0	1	0	0	0	0	0	0	0	0	1	0	0	0	0	0	1	1	1	0	1	0	0	0	1	1	1	1
k__Bacteria|s__Escherichia_unclassified	0	0	0	1	0	0	0	0	1	1	0	1	0	0	0	0	0	0	0	0	0	1	1	1	1	1	0	0	0	1	1	0	1	1	0	1	1	1	0	1	1	1	0	0	1	1	1
k__Bacteria|s__Klebsiella_pneumoniae	1	0	0	0	0	0	0	0	0	0	0	0	0	0	0	0	0	0	0	0	0	0	0	0	0	0	0	0	0	0	0	0	0	0	0	0	0	0	0	0	0	0	0	0	0	0	0
k__Bacteria|s__Klebsiella_unclassified	1	0	0	0	0	0	0	0	0	0	0	0	0	0	0	0	0	0	0	0	0	0	0	0	0	0	0	0	0	0	0	0	0	0	0	0	0	0	0	0	0	0	0	0	1	0	0
k__Bacteria|s__Pantoea_unclassified	0	0	0	0	0	0	0	0	0	0	0	0	1	0	0	0	0	0	0	0	0	0	0	0	0	0	0	0	0	0	0	0	0	0	0	0	0	0	0	0	0	0	0	0	0	0	0
k__Bacteria|s__Halomonas_unclassified	0	0	0	0	0	0	0	0	0	0	0	0	0	0	0	0	0	0	0	0	0	0	0	0	0	0	0	0	0	0	0	0	0	0	0	0	0	0	0	0	0	1	0	0	0	0	0
k__Bacteria|s__Actinobacillus_unclassified	1	1	0	0	0	1	1	0	0	0	0	0	0	0	0	0	0	0	0	0	0	0	0	0	0	0	0	0	0	0	0	0	0	0	0	0	0	0	0	0	0	0	0	0	0	0	0
k__Bacteria|s__Aggregatibacter_actinomycetemcomitans	0	0	0	0	0	1	0	0	0	0	0	0	0	0	0	0	0	0	0	0	0	0	0	0	0	0	0	0	0	0	0	0	0	0	0	0	0	0	0	0	0	0	0	0	0	0	0
k__Bacteria|s__Aggregatibacter_segnis	1	1	0	0	0	1	0	0	0	0	0	0	0	0	0	0	0	0	0	0	0	0	0	0	0	0	0	0	0	0	0	0	0	0	0	0	0	0	0	0	0	0	0	0	0	0	0
k__Bacteria|s__Aggregatibacter_sp_oral_taxon_458	0	0	0	0	0	1	1	0	0	0	0	0	0	0	0	0	0	0	0	0	0	0	0	0	0	0	0	0	0	0	0	0	0	0	0	0	0	0	0	0	0	0	0	0	0	0	0
k__Bacteria|s__Aggregatibacter_unclassified	1	1	0	0	0	1	1	0	0	0	0	0	0	0	0	0	0	0	0	0	0	0	0	0	0	0	0	0	0	0	0	0	0	0	0	0	0	0	0	0	0	0	0	0	0	0	0
k__Bacteria|s__Haemophilus_aegyptius	1	0	0	0	0	0	0	0	0	0	0	0	0	0	0	0	0	0	0	0	0	0	0	0	0	0	0	0	0	0	0	0	0	0	0	0	0	0	0	0	0	0	0	0	0	0	0
k__Bacteria|s__Haemophilus_haemolyticus	1	1	0	0	1	1	1	0	0	0	0	0	0	0	0	0	0	0	0	0	0	0	0	0	0	0	0	0	0	0	0	0	0	0	0	0	0	0	0	0	0	0	0	0	0	0	0
k__Bacteria|s__Haemophilus_influenzae	1	1	0	0	1	0	0	0	0	0	0	0	0	0	0	0	0	0	0	0	0	0	0	0	0	0	0	0	0	0	0	0	0	0	0	0	0	0	0	0	0	0	0	0	0	0	0
k__Bacteria|s__Haemophilus_parahaemolyticus	0	0	0	0	0	1	0	0	0	0	0	0	0	0	0	0	0	0	0	0	0	0	0	0	0	0	0	0	0	0	0	0	0	0	0	0	0	0	0	0	0	0	0	0	0	0	0
k__Bacteria|s__Haemophilus_parainfluenzae	1	1	1	0	1	1	1	0	0	0	0	0	0	0	0	0	0	0	0	0	0	1	0	0	0	0	0	1	0	0	0	0	0	0	0	0	0	0	0	0	0	0	0	0	0	0	0
k__Bacteria|s__Haemophilus_sputorum	0	0	0	0	0	1	0	0	0	0	0	0	0	0	0	0	0	0	0	0	0	0	0	0	0	0	0	0	0	0	0	0	0	0	0	0	0	0	0	0	0	0	0	0	0	0	0
k__Bacteria|s__Acinetobacter_lwoffii	0	0	0	0	0	0	0	0	0	0	0	0	0	0	0	0	0	0	0	0	0	0	0	0	0	0	0	0	0	0	1	0	0	0	0	0	0	0	0	0	0	0	0	0	0	0	0
k__Bacteria|s__Acinetobacter_unclassified	0	0	0	0	0	0	0	0	0	0	0	0	0	0	0	0	0	0	0	0	0	0	0	0	0	0	0	0	0	1	0	1	1	0	0	0	0	0	0	0	0	0	0	0	0	0	0
k__Bacteria|s__Pseudomonas_fragi	0	0	0	1	0	0	0	0	0	0	0	0	0	0	0	0	0	0	0	0	0	0	0	0	0	0	0	0	0	0	0	0	0	0	0	0	0	0	0	0	0	0	0	0	0	0	0
k__Bacteria|s__Pseudomonas_unclassified	0	0	0	1	0	0	0	0	0	0	0	0	0	0	0	0	0	0	0	0	0	0	1	0	0	0	0	0	0	1	1	1	0	0	0	0	1	0	1	1	0	1	1	0	0	0	1
k__Bacteria|s__Stenotrophomonas_maltophilia	0	0	0	0	0	0	0	0	0	1	0	0	0	0	0	0	0	0	0	0	0	0	1	0	0	0	0	0	0	0	0	0	1	0	0	0	0	0	0	1	0	0	0	0	0	0	0
k__Bacteria|s__Stenotrophomonas_unclassified	0	0	0	0	0	0	0	0	0	1	0	0	0	0	0	0	0	0	0	0	0	0	1	0	0	0	0	0	0	0	0	0	0	0	0	0	0	0	0	0	0	0	0	0	0	0	0
k__Bacteria|s__Treponema_denticola	1	1	1	0	0	1	0	0	0	0	0	0	0	0	0	0	0	0	0	0	0	0	0	0	0	0	0	0	0	0	0	0	0	0	0	0	0	0	0	0	0	0	0	0	0	0	0
k__Bacteria|s__Treponema_lecithinolyticum	1	1	0	0	0	0	0	0	0	0	0	0	0	0	0	0	0	0	0	0	0	0	0	0	0	0	0	0	0	0	0	0	0	0	0	0	0	0	0	0	0	0	0	0	0	0	0
k__Bacteria|s__Treponema_medium	1	1	1	0	0	1	0	0	0	0	0	0	0	0	0	0	0	0	0	0	0	0	0	0	0	0	0	0	0	0	0	0	0	0	0	0	0	0	0	0	0	0	0	0	0	0	0
k__Bacteria|s__Treponema_socranskii	1	1	0	0	0	1	0	0	0	0	0	0	0	0	0	0	0	0	0	0	0	0	0	0	0	0	0	0	0	0	0	0	0	0	0	0	0	0	0	0	0	0	0	0	0	0	0
k__Bacteria|s__Treponema_vincentii	1	1	0	0	0	1	0	0	0	0	0	0	0	0	0	0	0	0	0	0	0	0	0	0	0	0	0	0	0	0	0	0	0	0	0	0	0	0	0	0	0	0	0	0	0	0	0
k__Bacteria|s__Fretibacterium_fastidiosum	1	1	0	0	0	0	0	0	0	0	0	0	0	0	0	0	0	0	0	0	0	0	0	0	0	0	0	0	0	0	0	0	0	0	0	0	0	0	0	0	0	0	0	0	0	0	0
k__Bacteria|s__Mycoplasma_hominis	0	0	0	0	0	0	0	0	0	0	0	0	0	0	0	0	0	0	0	0	0	0	0	0	1	1	1	0	0	0	0	0	0	0	0	0	0	0	0	0	0	0	0	0	0	0	0
k__Bacteria|s__Mycoplasma_hyorhinis	0	0	0	0	0	0	0	0	0	0	0	0	1	0	0	0	0	0	0	0	0	0	0	0	0	0	0	0	0	0	0	0	0	0	0	0	0	0	0	0	0	0	0	0	0	0	0
k__Bacteria|s__Mycoplasma_orale	1	1	0	0	0	1	0	0	0	0	1	0	0	0	0	0	0	0	0	0	0	0	0	1	0	0	0	1	1	1	1	0	1	0	0	1	1	1	0	1	0	0	0	0	1	1	1
k__Eukaryota|s__Eremothecium_unclassified	0	0	0	0	0	0	0	0	0	0	0	0	0	0	0	0	0	0	0	0	0	0	0	0	0	0	0	0	0	0	0	0	0	0	0	0	0	0	0	0	0	0	0	1	0	0	0
k__Eukaryota|s__Naumovozyma_unclassified	0	0	0	0	0	0	0	0	0	0	0	0	0	0	0	0	0	0	0	0	0	0	0	0	0	0	0	0	0	0	0	0	0	0	0	0	0	0	0	0	0	0	0	0	1	0	0
k__Eukaryota|s__Candida_albicans	0	0	0	0	0	0	0	0	1	0	0	0	0	0	0	0	0	0	0	0	0	0	0	0	0	0	0	0	0	0	0	0	0	0	0	0	0	0	0	0	0	0	0	0	0	0	0

## Sheet: Table S8
Table S8: Sequencing depth and coverage of selected reference genomes
Genome coverage	Identification of Burkholderia species in respiratory tract samples					Genome coverage	Identification of Parabacteroides species in gastrointestinal tract samples
Sample ID	Burkholderia multivorans ATCC BAA-247	Burkholderia cenocepacia J2315	Burkholderia cepacia ATCC 25416	Burkholderia dolosa AU0158		Sample ID	Parabacteroides distasonis ATCC 8503	Parabacteroides merdae strain NCTC13052
P01T127	0.0299786	0.798873	0.0544829	0.0221768		P07F218	0.720758	0.0650127
P01T129	0.0297475	0.790442	0.0532299	0.0214946		P09F218	0.0172088	0.847055
P01T201	0.0366633	0.857705	0.0670947	0.0296535		P10F217	0.854327	0.0733216
P01T207	0.0458597	0.869114	0.084451	0.0391523		P13F220	0.686155	0.0420326
P01N127	0.00220221	0.00890229	0.00300519	0.00180649		P13F226	0.803311	0.0506945
P01N129	0.0358669	0.865829	0.067148	0.028489
P01N201	0.0237485	0.734144	0.0404487	0.0165791
P01N207	0.0270185	0.769993	0.0459389	0.0178489
P01A129	0.00319039	0.0164953	0.00402864	0.00305503
P01F201	0.00365474	0.0261975	0.00567344	0.00335039
P01A207	0.0150583	0.354446	0.0219116	0.00875677
P04S207	0.884919	0.0651403	0.0415135	0.0614491
P04T208	0.825537	0.0449483	0.0295392	0.0429143
P20S218	0.629806	0.0302286	0.0242735	0.0353649
P20T223	0.781714	0.036624	0.0240213	0.0365094
Depth	Identification of Burkholderia species in respiratory tract samples					Depth	Identification of Parabacteroides species in gastrointestinal tract samples
Sample ID	Burkholderia multivorans ATCC BAA-247	Burkholderia cenocepacia J2315	Burkholderia cepacia ATCC 25416	Burkholderia dolosa AU0158		Sample ID	Parabacteroides distasonis ATCC 8503	Parabacteroides merdae strain NCTC13052
P01T127	3.62987	217.065	12.6923	1.78543		P07F218	104.62	6.22235
P01T129	3.33874	202.396	13.7345	1.64058		P09F218	1.20219	65.5383
P01T201	12.4801	338.446	38.4927	7.5924		P10F217	1018.25	22.3166
P01T207	17.7771	1066.83	81.4221	9.08062		P13F220	269.513	33.9571
P01N127	0.00638046	0.0166147	0.00968457	0.005214		P13F226	183.524	24.6953
P01N129	4.33514	142.329	6.19603	1.10459
P01N201	1.36966	40.7743	4.42159	0.900761
P01N207	2.4318	111.175	9.03045	1.40748
P01A129	0.0766088	0.160669	0.116009	0.064158
P01F201	0.0775391	1.52118	0.263593	0.0529579
P01A207	2.70233	133.511	11.9526	1.89404
P04S207	321.312	6.60818	2.6534	3.4441
P04T208	121.882	3.28635	2.34596	4.87517
P20S218	416.518	3.99422	3.76363	5.34293
P20T223	46.7346	0.819203	0.516598	1.38666

## Sheet: Table S9
Table S9: Summary of respiratory microbial signatures in hospitalized severely ill COVID-19 patients
Patient ID (1)	Age	Sex	City of imported cases	ICU admission	Microbial signatures confirmed by clinical laboratory (2)	Predominant microbial signatures (non-viral) detetced by metatranscriptomic sequencing (3)	Viral co-detection by metatranscriptomic sequencing (4)	Supporting evidence for predominant microbial signatures	Type of respiratory microbial signatures
P01	78	Male	Zhuhai	Yes	Fungi ((1-3) -β-d glucan, blood)	Fungi (P01F201 and P01A207, Candida glabrata) Bacteria (Burkholderia cenocepacia, P01N129, P01N201, P01N207, P01T127, P01T129, P01T201, P01T207 and P01A207)	human herpesvirus 1	Colorimetric assay +metatranscriptomic sequencing	F+B +V
P04	49	Male	Guangzhou	Yes	Bacteria (Burkholderia cepacia complex, sputum culture)	Bacteria (Burkholderia multivorans, P04S207 and P04S208)	No	Culture + metatranscriptomic sequencing	B
P20	66	Male	Guangzhou	Yes	Bacteria (Burkholderia cepacia complex, sputum culture)	Bacteria (Burkholderia multivorans, P20S218 abd P20T223)	No	Culture + metatranscriptomic sequencing	B
P06	49	Male	Guangzhou	Yes	Bacteria (Staphylococcus epidermidis, nasal secretion culture at 0205)	Bacteria (Staphylococcus epidermidis, P06N205) (Mycoplasma hominis, P06S208)	No	Culture + metatranscriptomic sequencing	B
P05	60	Male	Zhuhai	Yes	No	Bacteria (Mycoplasma orale)	human herpesvirus 1	Metatranscriptomic sequencing	B +V
P14	72	Female	Guangzhou	Yes	No	Bacteria (Mycoplasma orale)	No	Metatranscriptomic sequencing	B
P18	55	Female	Guangzhou	Yes	No	Bacteria (Mycoplasma orale)	No	Metatranscriptomic sequencing	B
P10	72	Male	Guangzhou	Yes	No	Bacteria (Staphylococcus epidermidis)	No	Metatranscriptomic sequencing	B
P19	41	Male	Guangzhou	Yes	No	Bacteria (Staphylococcus epidermidis)	No	Metatranscriptomic sequencing	B
P09	42	Male	Guangzhou	Yes	No	No	rhinovirus B	Metatranscriptomic sequencing	V
P13	79	Male	Guangzhou	Yes	No	Fungi (Debaryomycetaceae)	human orthopneumovirus	Metatranscriptomic sequencing	F+V
P07	49	Male	Guangzhou	Yes	No	No	No	No	No
P11	58	Male	Guangzhou	Yes	No	No	No	No	No
Note (1): Metatranscriptomic sequencing data of respiratory samples are not available in two severely ill patients (P08 and P53) (Table S2), and COVID-19 co-infection rates of respiratory pathogens (viruses, bacteria and fungi) are calculated based on 13 severely ill patients.
Note (2): The presence of respiratory bacteria were confirmed using cultures (expectorated sputum and nasal secretions) in clinical laboratories. The diagnosis of fungal infections were confirmed using colorimetric assays (blood samples). As only two severely ill patients (P01 and P05) from the Fifth Affiliated Hospital of Sun Yat-sen University were tested for fungal infections, the prevalence o…
Note (3): Predominant microbial signatures (non-viral) were defined if a certain microbial taxon was monodominated in at least one respiratory specimen from a given patient (relative abundance >60%).
Note (4): Reliable viral co-detection was defined if >50% genome sequences of a known human respiratory virus was covered by metatranscriptomic sequencing data of a given patient.
Type of respiratory microbial signatures: F indicates fungi; B indicates bacteria; and V indicates virus.

[truncated: 1 more sheets: Table S10]
